# Supplementary material for: Differential responses to maternal diabetes in embryo and visceral yolk sac
Source: Front Cell Dev Biol. 2023 Oct 19;11:1273641. doi: 10.3389/fcell.2023.1273641 (PMC10620973; doi:10.3389/fcell.2023.1273641)
Supplement: Supplementary file 1 [file Table2.XLSX]

## Sheet: DE genes Embryo
This file contains the list of gene IDs that are differentially expressed when embryos from diabetic pregnancies are compared to those from normal pregnancies
ensembl ID	mgi_symbol	pvalue	padj	meanCtrl	meanTreat	FC
ENSMUSG00000100315	1700031P21Rik	1.95472e-09	4.5245e-07	18.6007	5.18405	-3.58806
ENSMUSG00000091971	Hspa1a	0.0012361	0.0370453	5.29342	2.38063	-2.22354
ENSMUSG00000038418	Egr1	0.00317984	0.0662436	82.4448	39.1148	-2.10777
ENSMUSG00000077391	Gm24336	0.000394177	0.0174073	7.11013	3.76379	-1.88909
ENSMUSG00000074580	4931440P22Rik	0.00012638	0.00737675	5.93579	3.26673	-1.81704
ENSMUSG00000074178	Gm10638	0.00141015	0.0396052	3.73745	2.10692	-1.77389
ENSMUSG00000085501	Gm11772	4.57785e-09	9.68399e-07	20.5603	11.7338	-1.75223
ENSMUSG00000032854	Ugt8a	0.000559865	0.0221064	4.15409	2.37116	-1.75192
ENSMUSG00000097467	Gm26737	0.00414593	0.07656	4.17763	2.44225	-1.71057
ENSMUSG00000031342	Gpm6b	7.82955e-06	0.000750798	14.0728	8.4473	-1.66596
ENSMUSG00000106458	Gm42633	0.00204752	0.0496172	8.23155	4.94755	-1.66376
ENSMUSG00000022012	Enox1	0.00176573	0.046029	5.05354	3.08131	-1.64006
ENSMUSG00000108322	5430431A17Rik	0.00172209	0.0450664	103.878	63.9789	-1.62363
ENSMUSG00000096999	Gm26793	0.000874118	0.0291916	8.08282	5.00229	-1.61582
ENSMUSG00000033419	Snap91	0.00187408	0.0476427	5.13839	3.1828	-1.61443
ENSMUSG00000028023	Pitx2	5.75861e-07	7.22517e-05	113.412	70.3641	-1.61179
ENSMUSG00000034156	Tspoap1	0.000203989	0.0105329	9.89385	6.16952	-1.60367
ENSMUSG00000102466	Gm38200	0.00422919	0.0775203	6.91072	4.32483	-1.59792
ENSMUSG00000032128	Robo3	0.000497346	0.0205497	18.0264	11.2962	-1.5958
ENSMUSG00000105509	C130013H08Rik	0.00227122	0.0534932	10.1547	6.4652	-1.57066
ENSMUSG00000026712	Mrc1	0.0027772	0.0604796	7.82364	5.00633	-1.56275
ENSMUSG00000103822	6030460B20Rik	4.78904e-05	0.00354698	11.6069	7.45361	-1.55722
ENSMUSG00000028179	Cth	3.83534e-07	4.99898e-05	98.545	63.81	-1.54435
ENSMUSG00000097573	G730003C15Rik	0.00162873	0.0433317	7.69124	5.02422	-1.53083
ENSMUSG00000061762	Tac1	0.00133996	0.0386029	7.1199	4.68464	-1.51984
ENSMUSG00000032193	Ldlr	1.25701e-08	2.41076e-06	188.672	124.963	-1.50982
ENSMUSG00000083306	Gm13868	0.00200874	0.0491943	10.9702	7.31183	-1.50034
ENSMUSG00000104263	9430062P05Rik	0.00229623	0.0539874	6.48536	4.33651	-1.49552
ENSMUSG00000091577	Gm6211	0.000345557	0.0159419	22.5438	15.0763	-1.49531
ENSMUSG00000089760	D030046N08Rik	0.0045773	0.0806434	5.66925	3.80906	-1.48836
ENSMUSG00000055430	Nap1l5	0.00283913	0.0612786	6.02171	4.05463	-1.48515
ENSMUSG00000018566	Slc2a4	6.6173e-06	0.00065704	19.0618	12.8522	-1.48315
ENSMUSG00000086587	Gm11837	4.91828e-05	0.00358847	9.48608	6.402	-1.48174
ENSMUSG00000105431	Gm42640	0.000767037	0.0271074	17.8166	12.1642	-1.46467
ENSMUSG00000054021	Sirt5	0.00374355	0.0730178	9.57358	6.58075	-1.45479
ENSMUSG00000028137	Celf3	0.0058791	0.0917899	7.02569	4.86511	-1.4441
ENSMUSG00000029151	Slc30a3	0.00211814	0.0506043	10.7533	7.59238	-1.41632
ENSMUSG00000037826	Ppm1k	0.000228598	0.0113664	12.8372	9.10003	-1.41067
ENSMUSG00000105199	Gm43581	0.000555753	0.0220088	161.885	114.904	-1.40887
ENSMUSG00000038375	Trp53inp2	3.18406e-05	0.00247086	37.1972	26.4284	-1.40747
ENSMUSG00000084910	C630043F03Rik	0.00152966	0.0417381	8.96159	6.38	-1.40464
ENSMUSG00000024190	Dusp1	4.01755e-05	0.00307261	61.7817	44.0639	-1.40209
ENSMUSG00000087373	Gm15892	0.00483116	0.0824121	9.8208	7.02014	-1.39895
ENSMUSG00000044934	Zfp367	0.006154	0.0946362	55.6735	39.8929	-1.39558
ENSMUSG00000097793	Gm17259	0.000546942	0.0218533	9.68795	6.96294	-1.39136
ENSMUSG00000086171	Pcsk2os1	0.00110937	0.0345552	9.58109	6.9104	-1.38647
ENSMUSG00000027273	Snap25	0.00180177	0.0466964	11.4255	8.24314	-1.38606
ENSMUSG00000025650	Col7a1	0.00495529	0.0837844	6.83109	4.92918	-1.38585
ENSMUSG00000050312	Nsun3	4.05104e-05	0.00307261	27.6392	20.0338	-1.37963
ENSMUSG00000024502	Jakmip2	2.12545e-05	0.00175057	25.6932	18.7415	-1.37093
ENSMUSG00000104867	Gm43728	0.00399507	0.0753284	24.1128	17.6051	-1.36965
ENSMUSG00000074794	Arrdc3	0.00337003	0.0688625	201.288	147.259	-1.36689
ENSMUSG00000021798	Ldb3	0.0019143	0.0481264	48.2579	35.3064	-1.36683
ENSMUSG00000052837	Junb	0.00456801	0.0806434	37.9974	27.8747	-1.36315
ENSMUSG00000004360	9330159F19Rik	0.000620385	0.0238644	15.2095	11.158	-1.36311
ENSMUSG00000029697	Fezf1	0.00199139	0.0491943	32.5069	23.8582	-1.3625
ENSMUSG00000031284	Pak3	5.60138e-05	0.00391659	74.5226	54.716	-1.36199
ENSMUSG00000019359	Gdpd2	0.000375824	0.0167067	22.5561	16.6465	-1.355
ENSMUSG00000047669	Msl3l2	0.00122939	0.0370057	24.337	17.9714	-1.35421
ENSMUSG00000106775	C130093G08Rik	0.00588003	0.0917899	34.3438	25.3626	-1.35411
ENSMUSG00000054667	Irs4	6.0326e-05	0.00415321	281.441	208.033	-1.35287
ENSMUSG00000043518	Rai2	0.00145576	0.0405468	13.5662	10.0823	-1.34554
ENSMUSG00000050840	Cdh20	0.00141875	0.0397635	13.5801	10.0995	-1.34464
ENSMUSG00000056043	Rgs9bp	0.0013677	0.0390384	34.2758	25.497	-1.34431
ENSMUSG00000032625	Thsd7a	0.00263527	0.0585737	11.8152	8.80084	-1.34251
ENSMUSG00000094685	Gm5900	0.00461335	0.0809237	40.5563	30.28	-1.33937
ENSMUSG00000035828	Pim3	0.000225697	0.0113059	281.854	211.934	-1.32991
ENSMUSG00000097767	Miat	0.00143799	0.0401351	30.3884	22.9121	-1.32631
ENSMUSG00000033186	Mzt1	0.00462332	0.0809237	72.7664	54.957	-1.32406
ENSMUSG00000002341	Ncan	0.00472761	0.0814458	13.2892	10.0516	-1.3221
ENSMUSG00000029512	Ulk1	0.000698087	0.0257467	119.356	90.3174	-1.32151
ENSMUSG00000001467	Cyp51	2.2018e-07	3.01624e-05	204.685	154.899	-1.32141
ENSMUSG00000020621	Rdh14	4.41902e-05	0.00331426	31.2374	23.6815	-1.31907
ENSMUSG00000030208	Emp1	0.00131141	0.0380252	28.1216	21.3843	-1.31506
ENSMUSG00000033105	Lss	1.26725e-05	0.00110473	41.4889	31.5631	-1.31447
ENSMUSG00000022179	4931414P19Rik	0.000289314	0.0137732	62.9488	48.1527	-1.30727
ENSMUSG00000018865	Sult4a1	0.00151841	0.0416015	40.6667	31.1182	-1.30684
ENSMUSG00000026821	Ralgds	1.21791e-05	0.00108894	79.5203	60.9162	-1.3054
ENSMUSG00000104852	Gm43201	0.00351819	0.0705473	47.4299	36.3962	-1.30316
ENSMUSG00000049907	Rasl11b	0.00239973	0.0552473	145.469	111.744	-1.30181
ENSMUSG00000079197	Psme2	0.00412346	0.0763287	22.0871	16.9687	-1.30164
ENSMUSG00000025950	Idh1	0.000540733	0.0218041	111.037	85.3662	-1.30072
ENSMUSG00000052921	Arhgef15	0.00564249	0.0897516	26.025	20.0222	-1.29981
ENSMUSG00000041920	Slc16a6	0.002045	0.0496172	77.5227	59.69	-1.29876
ENSMUSG00000021893	Capn7	0.00237448	0.0548663	103.551	79.7571	-1.29833
ENSMUSG00000028360	Slc44a5	3.61722e-05	0.00279087	23.2132	17.9115	-1.296
ENSMUSG00000022070	Bora	5.73935e-07	7.22517e-05	169.563	130.91	-1.29527
ENSMUSG00000073434	Wdr90	5.96866e-06	0.000602475	123.226	95.1599	-1.29493
ENSMUSG00000005225	Plekha8	5.28797e-05	0.00383479	174.605	135.108	-1.29234
ENSMUSG00000027016	Zfp385b	0.00617557	0.0947509	18.5844	14.3805	-1.29234
ENSMUSG00000093930	Hmgcs1	1.09504e-05	0.00100006	592.2	458.635	-1.29122
ENSMUSG00000058070	Eml1	0.000483973	0.0201781	59.0889	45.7709	-1.29097
ENSMUSG00000021670	Hmgcr	1.23424e-05	0.00109011	222.755	172.897	-1.28837
ENSMUSG00000002222	Rmnd5a	7.23561e-05	0.00483274	164.498	127.865	-1.2865
ENSMUSG00000044548	Dact1	0.000456318	0.0193115	158.902	123.665	-1.28494
ENSMUSG00000021990	Spata13	5.45766e-05	0.00387103	367.429	286.318	-1.28329
ENSMUSG00000036817	Sun1	0.00113029	0.034883	76.9541	60.0579	-1.28133
ENSMUSG00000024160	Spsb3	0.00522012	0.0860935	14.1324	11.0313	-1.28112
ENSMUSG00000063063	Ctnna2	0.00464694	0.080938	22.7548	17.7682	-1.28065
ENSMUSG00000041935	AW549877	0.00160363	0.0430575	113.5	88.6889	-1.27975
ENSMUSG00000001157	Gmcl1	3.67701e-06	0.000391776	276.444	216.081	-1.27935
ENSMUSG00000105265	Sox2ot	0.00481966	0.0823205	17.5684	13.765	-1.2763
ENSMUSG00000034614	Pik3ip1	0.00312104	0.0655712	21.652	16.974	-1.2756
ENSMUSG00000090115	Usp49	0.00234325	0.0543319	34.4637	27.0217	-1.27541
ENSMUSG00000048232	Fbxo10	0.00154958	0.0418572	31.9878	25.0869	-1.27508
ENSMUSG00000037013	Ss18	0.00131844	0.0381466	511.348	401.656	-1.2731
ENSMUSG00000025237	Parp6	0.000736128	0.0264947	19.8626	15.6157	-1.27197
ENSMUSG00000096054	Syne1	0.00375869	0.0730178	17.0818	13.4296	-1.27196
ENSMUSG00000014602	Kif1a	0.00367628	0.072473	22.492	17.703	-1.27052
ENSMUSG00000024981	Acsl5	5.47856e-05	0.00387103	32.5879	25.6798	-1.26901
ENSMUSG00000031604	Msmo1	0.00173693	0.0453664	159.27	125.527	-1.26881
ENSMUSG00000089804	Gm16136	0.00659295	0.0995616	21.9074	17.3115	-1.26548
ENSMUSG00000018415	Gid4	0.000173072	0.00933128	162.117	128.177	-1.26479
ENSMUSG00000027559	Car3	0.00373877	0.0730178	30.9291	24.4687	-1.26403
ENSMUSG00000020423	Btg2	0.000245148	0.0119677	62.5226	49.4995	-1.2631
ENSMUSG00000021619	Atg10	0.00232821	0.0541703	16.9072	13.3926	-1.26243
ENSMUSG00000024986	Hhex	0.00201541	0.0491943	28.9602	22.9554	-1.26158
ENSMUSG00000040723	Rcsd1	0.00138907	0.0391867	80.7362	64.0293	-1.26093
ENSMUSG00000031278	Acsl4	0.000405484	0.0176741	260.864	207.071	-1.25978
ENSMUSG00000062175	Tgif2	2.78066e-05	0.00222205	231.849	184.072	-1.25956
ENSMUSG00000013846	St3gal1	0.00224489	0.0530593	34.9074	27.7207	-1.25925
ENSMUSG00000025420	Katnal2	0.0013025	0.0378486	23.0851	18.3632	-1.25714
ENSMUSG00000027257	Pacsin3	0.00412765	0.0763287	45.0044	35.8682	-1.25472
ENSMUSG00000021514	Zfp369	5.5676e-06	0.00056625	92.5418	73.8408	-1.25326
ENSMUSG00000038602	Slc35f1	0.00499357	0.0840207	30.3761	24.3088	-1.24959
ENSMUSG00000047238	Mageh1	0.000112682	0.00681423	269.057	215.378	-1.24923
ENSMUSG00000096472	Cdkn2d	0.00126038	0.0373523	59.9884	48.0305	-1.24897
ENSMUSG00000079470	Utp14b	4.57728e-06	0.000476357	271.052	217.384	-1.24688
ENSMUSG00000022210	Dhrs4	0.00352154	0.0705473	114.987	92.4321	-1.24402
ENSMUSG00000022351	Sqle	1.43763e-07	2.05321e-05	203.612	163.717	-1.24368
ENSMUSG00000035845	Alg12	0.00185837	0.0475212	19.9404	16.0482	-1.24253
ENSMUSG00000049504	Proser1	1.98335e-05	0.00165382	166.341	133.975	-1.24158
ENSMUSG00000044835	Ankrd45	0.00116735	0.0356173	34.5612	27.8746	-1.23988
ENSMUSG00000085492	Trmt61b	0.00135057	0.0387424	28.7458	23.2036	-1.23885
ENSMUSG00000007039	Ddah2	0.000325571	0.0152292	801.863	647.339	-1.23871
ENSMUSG00000024378	Stard4	1.93557e-05	0.00163428	87.9844	71.0617	-1.23814
ENSMUSG00000043671	Dpy19l3	0.000285166	0.0136528	75.39	60.9048	-1.23783
ENSMUSG00000024505	Dtwd2	0.000483436	0.0201781	45.2835	36.6279	-1.23631
ENSMUSG00000106751	Gm42467	0.0060743	0.0940158	27.2728	22.0739	-1.23553
ENSMUSG00000038225	Primpol	0.00492446	0.0834733	18.9045	15.3053	-1.23516
ENSMUSG00000036712	Cyld	0.000198048	0.0103099	103.47	83.8925	-1.23336
ENSMUSG00000052031	Tagap1	0.000724119	0.0262736	43.0844	34.9551	-1.23256
ENSMUSG00000038366	Lasp1	0.00206071	0.0496678	388.781	315.608	-1.23185
ENSMUSG00000050930	Map10	0.00354961	0.0706495	21.1265	17.1511	-1.23179
ENSMUSG00000025278	Flnb	0.000408587	0.0177517	104.004	84.4452	-1.23161
ENSMUSG00000022674	Ube2v2	0.000457794	0.0193115	55.2563	44.8716	-1.23143
ENSMUSG00000032018	Sc5d	0.000355944	0.0161984	87.5305	71.1123	-1.23088
ENSMUSG00000024968	Rcor2	0.00580043	0.0910769	627.945	510.65	-1.2297
ENSMUSG00000002489	Tiam1	0.000219947	0.0111007	255.407	207.818	-1.229
ENSMUSG00000022124	Fbxl3	0.000351617	0.0161092	95.401	77.7873	-1.22643
ENSMUSG00000038384	Setd1b	0.00250075	0.0566147	375.766	306.395	-1.22641
ENSMUSG00000002221	Paxip1	0.00241451	0.0554099	252.333	206.223	-1.22359
ENSMUSG00000015222	Map2	0.00190235	0.0480058	58.144	47.5373	-1.22312
ENSMUSG00000021775	Nr1d2	0.000533438	0.0216357	58.8735	48.1484	-1.22275
ENSMUSG00000036442	Thap11	0.000327491	0.0152428	327.139	267.771	-1.22172
ENSMUSG00000047714	Ppp1r2	0.0022329	0.0528689	316.755	259.393	-1.22114
ENSMUSG00000050382	Kif7	0.00195906	0.0486422	88.709	72.6765	-1.2206
ENSMUSG00000021747	4930452B06Rik	0.000653622	0.0247878	38.509	31.5673	-1.2199
ENSMUSG00000044254	Pcsk9	0.00248894	0.0565665	54.0782	44.3381	-1.21968
ENSMUSG00000020184	Mdm2	5.43654e-06	0.000557142	231.529	189.883	-1.21933
ENSMUSG00000040717	Il17rd	0.000571761	0.0224441	368.335	302.917	-1.21596
ENSMUSG00000027654	Fam83d	0.00545173	0.0879833	153.194	126.097	-1.21489
ENSMUSG00000049439	Cyp20a1	0.00127342	0.0374905	62.5958	51.5744	-1.2137
ENSMUSG00000096014	Sox1	0.00577068	0.090716	140.887	116.105	-1.21345
ENSMUSG00000002107	Celf2	0.000116471	0.00701174	285.205	235.185	-1.21269
ENSMUSG00000047749	Zc3hav1l	0.000139111	0.00788	98.8672	81.5508	-1.21234
ENSMUSG00000039470	Zdhhc2	0.000126354	0.00737675	197.616	163.341	-1.20983
ENSMUSG00000032519	Slc25a38	0.00595343	0.092292	34.7605	28.7524	-1.20896
ENSMUSG00000020182	Ddc	0.00343851	0.0696985	100.795	83.3979	-1.2086
ENSMUSG00000040957	Cables1	0.00239733	0.0552473	45.2656	37.5168	-1.20654
ENSMUSG00000037071	Scd1	0.00230651	0.0540346	106.195	88.1045	-1.20533
ENSMUSG00000049300	Prmt6	2.87063e-05	0.00226696	156.714	130.074	-1.2048
ENSMUSG00000055980	Irs1	0.00271387	0.0596296	128.591	106.746	-1.20465
ENSMUSG00000058173	Smco4	0.000404978	0.0176741	103.945	86.3056	-1.20438
ENSMUSG00000026851	BC005624	0.00196018	0.0486422	66.2771	55.0776	-1.20334
ENSMUSG00000031935	Med17	0.00323946	0.0670105	285.783	237.55	-1.20304
ENSMUSG00000034867	Ankrd27	0.000808646	0.0277649	195.398	162.427	-1.20299
ENSMUSG00000059554	Ccdc28a	0.00450418	0.0803035	46.0526	38.2914	-1.20269
ENSMUSG00000029016	Clcn6	0.000551535	0.0219714	60.291	50.1556	-1.20208
ENSMUSG00000031105	Slc25a14	0.00150197	0.0413692	50.926	42.375	-1.20179
ENSMUSG00000040841	Six5	0.000693701	0.0257467	48.4083	40.2977	-1.20127
ENSMUSG00000048012	Zfp473	0.00566622	0.089817	37.32	31.0933	-1.20026
ENSMUSG00000033326	Kdm4a	8.24187e-05	0.00531958	217.928	181.671	-1.19957
ENSMUSG00000034928	Rnf44	0.000403958	0.0176741	714.284	595.638	-1.19919
ENSMUSG00000033623	Pcgf3	0.00151013	0.041459	282.533	235.626	-1.19908
ENSMUSG00000034951	Cog7	0.00186768	0.0476427	101.657	84.7906	-1.19892
ENSMUSG00000052557	Gan	0.00242069	0.0554569	136.188	113.61	-1.19873
ENSMUSG00000030465	Psd3	0.00506831	0.0848811	39.6587	33.1142	-1.19764
ENSMUSG00000027341	Tmem230	0.000614561	0.0237108	82.4537	68.8506	-1.19757
ENSMUSG00000001376	Vps50	0.00557173	0.0889424	98.7607	82.4805	-1.19738
ENSMUSG00000074238	Ap1ar	8.01032e-05	0.0051951	465.689	388.958	-1.19728
ENSMUSG00000068923	Syt11	0.000317823	0.0149711	93.044	77.8584	-1.19504
ENSMUSG00000040649	Rimklb	4.8393e-05	0.00355014	178.62	149.556	-1.19434
ENSMUSG00000016028	Celsr1	0.000511484	0.021036	78.4189	65.672	-1.1941
ENSMUSG00000021687	Scamp1	0.00138467	0.0391867	198.357	166.229	-1.19327
ENSMUSG00000026193	Fn1	0.00355221	0.0706495	2384.13	1998.1	-1.1932
ENSMUSG00000020037	Rfx4	0.00170288	0.0447382	63.7201	53.4202	-1.19281
ENSMUSG00000044629	Cnrip1	0.000121813	0.00723602	44.7472	37.5241	-1.19249
ENSMUSG00000075254	Heg1	7.02794e-05	0.0047175	121.028	101.553	-1.19177
ENSMUSG00000029787	Avl9	0.00266619	0.058968	137.573	115.451	-1.19161
ENSMUSG00000072235	Tuba1a	0.000769495	0.0271141	2139.27	1796.41	-1.19085
ENSMUSG00000056124	B4galt6	0.00232112	0.0541703	130.681	109.792	-1.19026
ENSMUSG00000025608	Podxl	0.00390213	0.0746241	865.867	727.824	-1.18966
ENSMUSG00000060681	Slc9a6	0.00303634	0.0642948	115.878	97.41	-1.1896
ENSMUSG00000025969	Nrp2	0.000614626	0.0237108	244.887	205.858	-1.18959
ENSMUSG00000019978	Epb41l2	0.00499207	0.0840207	254.288	213.81	-1.18932
ENSMUSG00000021258	Ccnk	0.000947344	0.0310197	263.052	221.604	-1.18703
ENSMUSG00000071650	Ganab	0.00318842	0.0662436	340.173	286.605	-1.18691
ENSMUSG00000032324	Tspan3	0.000177996	0.00955841	668.32	563.237	-1.18657
ENSMUSG00000031924	Cyb5b	4.07249e-07	5.24225e-05	350.856	295.701	-1.18652
ENSMUSG00000041671	Pyroxd1	0.0049943	0.0840207	28.1724	23.7539	-1.18601
ENSMUSG00000030534	Vps33b	0.00240331	0.0552473	117.891	99.4241	-1.18574
ENSMUSG00000028759	Hp1bp3	0.000423919	0.0182994	349.658	294.935	-1.18555
ENSMUSG00000001517	Foxm1	0.000328131	0.0152428	208.253	175.709	-1.18521
ENSMUSG00000091509	Gm17066	0.00387576	0.0743315	625.68	528.161	-1.18464
ENSMUSG00000026675	Hsd17b7	5.3282e-05	0.00383479	107.836	91.1236	-1.1834
ENSMUSG00000045973	Slc25a51	0.000117198	0.00702403	336.07	284.178	-1.18261
ENSMUSG00000008305	Tle1	0.000192359	0.0101216	207.302	175.388	-1.18196
ENSMUSG00000021916	Glt8d1	0.000866198	0.0289993	105.33	89.1176	-1.18192
ENSMUSG00000028737	Aldh4a1	0.00203218	0.0495137	62.5373	52.9324	-1.18146
ENSMUSG00000029992	Gfpt1	0.00508979	0.08504	281.386	238.23	-1.18115
ENSMUSG00000020142	Slc1a4	0.00515778	0.0852824	45.3195	38.3803	-1.1808
ENSMUSG00000044134	Fam109a	0.00471569	0.081373	51.7137	43.7958	-1.18079
ENSMUSG00000027635	Dsn1	0.000909439	0.030072	101.153	85.7218	-1.18002
ENSMUSG00000031706	Rfx1	0.00187115	0.0476427	91.8974	77.8824	-1.17995
ENSMUSG00000016382	Pls3	0.000512385	0.021036	398.293	337.797	-1.17909
ENSMUSG00000078185	Chml	0.00352961	0.0705473	71.7708	60.8767	-1.17895
ENSMUSG00000061024	Rrs1	0.000241736	0.0118876	515.244	437.198	-1.17851
ENSMUSG00000029535	Triap1	0.000922477	0.0304281	195.147	165.61	-1.17835
ENSMUSG00000020841	Cpd	0.000112059	0.00681423	124.601	105.847	-1.17717
ENSMUSG00000050530	Fam171a1	0.000748922	0.0267401	165.769	140.837	-1.17702
ENSMUSG00000027011	Ube2e3	1.11279e-05	0.0010094	874.553	743.697	-1.17595
ENSMUSG00000040520	Manea	0.00219844	0.0522373	162.061	137.82	-1.17589
ENSMUSG00000025505	Tmem80	0.00200287	0.0491943	57.2416	48.6808	-1.17585
ENSMUSG00000018678	Sp2	0.0031268	0.0655895	56.0762	47.6916	-1.17581
ENSMUSG00000041939	Mvk	0.00640029	0.0973091	58.8176	50.0301	-1.17564
ENSMUSG00000024077	Strn	0.00113758	0.0349474	88.8429	75.6535	-1.17434
ENSMUSG00000021840	Mapk1ip1l	0.000607664	0.023646	431.25	367.244	-1.17429
ENSMUSG00000041153	Osgin2	0.00255895	0.0577376	66.32	56.4938	-1.17393
ENSMUSG00000041126	H2afv	0.00185687	0.0475212	2037.76	1735.91	-1.17389
ENSMUSG00000031665	Sall1	0.00620806	0.0949579	465.528	396.786	-1.17325
ENSMUSG00000004798	Ulk2	0.0017108	0.0448585	62.6163	53.381	-1.17301
ENSMUSG00000037257	Aagab	0.00477749	0.0818085	197.905	168.805	-1.17239
ENSMUSG00000023027	Atf1	0.00461594	0.0809237	156.295	133.347	-1.1721
ENSMUSG00000041258	Zfp236	0.00137133	0.0390384	69.0328	58.9408	-1.17122
ENSMUSG00000074637	Sox2	0.00204376	0.0496172	449.824	384.601	-1.16959
ENSMUSG00000006273	Atp6v1b2	0.000672276	0.025281	431.078	368.92	-1.16849
ENSMUSG00000032387	Rbpms2	0.00464828	0.080938	455.193	389.626	-1.16828
ENSMUSG00000068747	Sort1	0.000129815	0.0074797	127.724	109.337	-1.16817
ENSMUSG00000039100	Marchf6	0.00332234	0.0679915	163.104	139.63	-1.16812
ENSMUSG00000035597	Prpf39	0.0010572	0.0332386	242.893	208.06	-1.16742
ENSMUSG00000035311	Gnptab	0.00306453	0.0645861	69.3528	59.5216	-1.16517
ENSMUSG00000038369	Ncoa6	0.00100814	0.0320718	348.938	299.548	-1.16488
ENSMUSG00000028822	Tmem50a	0.00085764	0.0289292	404.513	347.432	-1.16429
ENSMUSG00000021846	Peli2	0.00308725	0.0649629	150.67	129.53	-1.1632
ENSMUSG00000027775	Mfsd1	0.00471409	0.081373	441.456	379.663	-1.16276
ENSMUSG00000003604	Aven	0.00126438	0.0373882	175.947	151.347	-1.16254
ENSMUSG00000028991	Mtor	0.00130242	0.0378486	164.214	141.476	-1.16072
ENSMUSG00000052632	Asap2	0.00376919	0.0730178	96.3279	83.0058	-1.1605
ENSMUSG00000022797	Tfrc	0.00120797	0.0366073	746.012	642.926	-1.16034
ENSMUSG00000098090	2700099C18Rik	0.00263011	0.0585737	77.4267	66.7364	-1.16019
ENSMUSG00000031483	Erlin2	2.46156e-06	0.000273112	160.503	138.352	-1.16011
ENSMUSG00000010054	Tusc2	0.000747401	0.0267401	238.671	205.806	-1.15969
ENSMUSG00000035764	Fbxo45	0.00272249	0.0596669	108.359	93.4547	-1.15948
ENSMUSG00000038648	Creb3l2	0.000966427	0.0314147	114.06	98.3959	-1.15919
ENSMUSG00000026425	Srgap2	0.00153847	0.0417381	173.024	149.336	-1.15862
ENSMUSG00000030729	Pgm2l1	0.00255633	0.0577376	86.5414	74.7122	-1.15833
ENSMUSG00000026158	Ogfrl1	0.00100526	0.032056	69.7859	60.2527	-1.15822
ENSMUSG00000039458	Mtmr12	0.0023396	0.0543319	81.0804	70.0365	-1.15769
ENSMUSG00000040929	Rfx3	0.00154305	0.0417651	111.662	96.4599	-1.1576
ENSMUSG00000044148	1810030O07Rik	1.22481e-05	0.00108894	276.001	238.711	-1.15621
ENSMUSG00000036087	Slain2	0.00138495	0.0391867	221.522	191.636	-1.15596
ENSMUSG00000006585	Cdt1	0.000169387	0.00916943	618.35	535.153	-1.15546
ENSMUSG00000071281	Zfp65	0.00641529	0.0974267	53.2258	46.0657	-1.15543
ENSMUSG00000062762	Ei24	0.00268425	0.0591724	123.235	106.66	-1.1554
ENSMUSG00000022498	Txndc11	0.00273537	0.0597111	95.5602	82.7725	-1.15449
ENSMUSG00000031007	Atp6ap2	0.00530071	0.086783	446.246	387.157	-1.15262
ENSMUSG00000029068	Ccnl2	0.00149277	0.0412354	661.98	574.375	-1.15252
ENSMUSG00000045333	Zfp423	0.00464742	0.080938	180.515	156.657	-1.15229
ENSMUSG00000008730	Hipk1	0.000674423	0.0252909	295.137	256.153	-1.15219
ENSMUSG00000078429	Ctdsp2	0.00402324	0.0755631	249.775	216.86	-1.15178
ENSMUSG00000021661	Ankra2	0.00594966	0.092292	136.874	118.866	-1.1515
ENSMUSG00000058709	Egln2	0.00339018	0.0690893	205.432	178.455	-1.15117
ENSMUSG00000034300	Fam53c	0.00428647	0.0780812	267.08	232.022	-1.1511
ENSMUSG00000000600	Krit1	0.00346043	0.0699642	230.052	199.953	-1.15053
ENSMUSG00000032267	Usp28	0.000695404	0.0257467	75.2238	65.4031	-1.15016
ENSMUSG00000032263	Bckdhb	0.00356116	0.0707228	327.16	284.936	-1.14819
ENSMUSG00000001576	Ergic1	0.00608564	0.0940158	647.78	564.428	-1.14767
ENSMUSG00000032349	Elovl5	0.00328246	0.0676747	535.458	466.947	-1.14672
ENSMUSG00000014496	Ankrd28	0.0022539	0.0531786	122.039	106.494	-1.14596
ENSMUSG00000045538	Ddx28	0.00157631	0.0424087	73.9397	64.5287	-1.14584
ENSMUSG00000055302	Mrfap1	0.00463858	0.080938	2219.59	1937.69	-1.14548
ENSMUSG00000052144	Ppp4r2	0.000515023	0.0210798	343.415	299.883	-1.14516
ENSMUSG00000091264	Smim13	0.00524424	0.0862793	63.5706	55.5281	-1.14484
ENSMUSG00000030254	Rad18	0.00193309	0.0483117	140.27	122.533	-1.14475
ENSMUSG00000026003	Acadl	0.00313487	0.0656561	96.0677	83.9227	-1.14472
ENSMUSG00000040167	Ikzf5	0.00399388	0.0753284	252.035	220.244	-1.14435
ENSMUSG00000019731	Slc35e1	0.00367598	0.072473	132.686	116.059	-1.14326
ENSMUSG00000043909	Trp53bp1	0.00487914	0.0828096	777.179	680.396	-1.14224
ENSMUSG00000009470	Tnpo1	0.00178898	0.0464546	860.996	753.865	-1.14211
ENSMUSG00000037235	Mxd4	0.00396892	0.0752054	87.8664	76.9343	-1.1421
ENSMUSG00000007476	Lrrc8a	0.00249019	0.0565665	138.748	121.509	-1.14187
ENSMUSG00000010663	Fads1	0.00164856	0.0437389	186.35	163.221	-1.1417
ENSMUSG00000031969	Acad8	0.00088827	0.0295894	91.0818	79.8322	-1.14092
ENSMUSG00000020097	Sgpl1	0.000800644	0.0275606	251.358	220.427	-1.14032
ENSMUSG00000030602	Pak4	0.00329174	0.0676747	109.126	95.846	-1.13856
ENSMUSG00000005813	Metap1	0.0018319	0.0471134	404.055	354.915	-1.13845
ENSMUSG00000020739	Nup85	0.000227841	0.0113664	441.316	387.732	-1.1382
ENSMUSG00000009741	Ubp1	0.00212217	0.0506043	412.644	363.014	-1.13672
ENSMUSG00000033319	Fem1c	0.000148311	0.00829615	139.368	122.747	-1.13541
ENSMUSG00000073678	Pgap1	0.00263504	0.0585737	263.791	232.427	-1.13494
ENSMUSG00000020171	Yeats4	0.00315979	0.0660751	1045.2	921.47	-1.13427
ENSMUSG00000000804	Usp32	0.00128543	0.0376288	133.016	117.444	-1.13259
ENSMUSG00000039361	Picalm	0.00260659	0.0584197	510.908	451.134	-1.1325
ENSMUSG00000022378	Fam49b	0.000766616	0.0271074	771.639	681.62	-1.13207
ENSMUSG00000024712	Rfk	4.80856e-05	0.00354698	363.851	321.583	-1.13144
ENSMUSG00000005610	Eif4g2	0.0043651	0.0788713	3616.84	3197.36	-1.13119
ENSMUSG00000041319	Thoc6	0.0066079	0.0996753	205.569	181.863	-1.13035
ENSMUSG00000028771	Ptpn12	0.00150378	0.0413692	222.31	196.726	-1.13005
ENSMUSG00000037972	Snn	0.00201062	0.0491943	139.067	123.183	-1.12894
ENSMUSG00000028278	Rragd	0.000938158	0.0307941	210.873	186.942	-1.12801
ENSMUSG00000020671	Rab10	7.3793e-05	0.00490431	681.984	605.18	-1.12691
ENSMUSG00000025921	Rdh10	0.00376496	0.0730178	105.323	93.4744	-1.12676
ENSMUSG00000018401	Mtmr4	0.00617485	0.0947509	243.372	216.219	-1.12558
ENSMUSG00000035696	Rnf38	0.00331775	0.0679915	127.976	113.742	-1.12514
ENSMUSG00000017485	Top2b	0.000689476	0.0257467	749.956	666.567	-1.1251
ENSMUSG00000062127	Cttnbp2nl	0.00428271	0.0780812	94.2011	83.7618	-1.12463
ENSMUSG00000054942	Miga1	0.00621028	0.0949579	127.969	113.836	-1.12415
ENSMUSG00000019849	Prep	0.000818722	0.0280391	359.275	319.9	-1.12309
ENSMUSG00000031446	Cul4a	0.00190695	0.0480315	237.403	211.474	-1.12261
ENSMUSG00000020288	Ahsa2	0.00457261	0.0806434	129.508	115.367	-1.12258
ENSMUSG00000032480	Dhx30	0.000998624	0.0319203	215.622	192.176	-1.122
ENSMUSG00000062822	4833420G17Rik	0.00583761	0.0914468	129.1	115.104	-1.12159
ENSMUSG00000025626	Phf6	0.0035313	0.0705473	824.956	735.683	-1.12135
ENSMUSG00000033767	Tmem131l	0.0052923	0.0867511	158.62	141.583	-1.12034
ENSMUSG00000069495	Epc2	0.00384212	0.0740036	235.693	210.765	-1.11827
ENSMUSG00000055065	Ddx17	0.00347575	0.0701682	1024.8	917.863	-1.11651
ENSMUSG00000043284	Tmem11	0.00107909	0.0338477	377.395	338.087	-1.11627
ENSMUSG00000040848	Sft2d2	0.00357291	0.0708513	100.01	89.7134	-1.11478
ENSMUSG00000029840	Mtpn	0.000242988	0.0119055	817.522	734.044	-1.11372
ENSMUSG00000063804	Lin28b	0.00209932	0.0505078	373.497	335.532	-1.11315
ENSMUSG00000019831	Wasf1	0.0042006	0.0773567	190.741	171.404	-1.11282
ENSMUSG00000021816	Ppp3cb	0.00146639	0.0407583	485.018	436.361	-1.11151
ENSMUSG00000028437	Ubap1	0.00112354	0.0347835	139.425	125.508	-1.11089
ENSMUSG00000042298	Ttc19	0.00485901	0.082677	82.0978	73.954	-1.11012
ENSMUSG00000037458	Azin1	0.00193054	0.0483117	579.185	522.4	-1.1087
ENSMUSG00000022897	Dyrk1a	0.00406333	0.0759752	336.254	303.417	-1.10822
ENSMUSG00000033444	Specc1l	0.00450062	0.0803035	180.904	163.246	-1.10816
ENSMUSG00000038252	Ncapd2	0.00412772	0.0763287	411.59	371.444	-1.10808
ENSMUSG00000006932	Ctnnb1	0.0015366	0.0417381	4619.16	4171.49	-1.10731
ENSMUSG00000057236	Rbbp4	0.00502897	0.0843924	2670.83	2412.03	-1.1073
ENSMUSG00000034761	Map4k5	0.0030516	0.0644695	128.212	115.897	-1.10626
ENSMUSG00000025453	Nnt	0.00614757	0.0946362	123.094	111.395	-1.10502
ENSMUSG00000064037	Gpn1	0.0056301	0.0896608	256.485	232.313	-1.10405
ENSMUSG00000023150	Ivns1abp	0.0038819	0.0743432	1527.98	1385.12	-1.10314
ENSMUSG00000022314	Rad21	0.00393156	0.0750799	1625.73	1474.99	-1.1022
ENSMUSG00000020176	Grb10	0.00431089	0.0783119	2156.09	1964.14	-1.09773
ENSMUSG00000033417	Cacul1	0.00119215	0.0362096	260.814	237.883	-1.0964
ENSMUSG00000052681	Rap1b	0.00272446	0.0596669	668.548	610.016	-1.09595
ENSMUSG00000024286	Ccny	0.00341797	0.0694194	248.668	227.261	-1.0942
ENSMUSG00000029227	Fip1l1	0.00329007	0.0676747	562.174	513.922	-1.09389
ENSMUSG00000031835	Mbtps1	0.00522922	0.0861377	453.479	417.26	-1.0868
ENSMUSG00000022698	Naa50	0.0051141	0.0851822	797.545	743.68	-1.07243
ENSMUSG00000006998	Psmd2	0.00394877	0.0752054	864.403	923.598	1.06848
ENSMUSG00000024360	Etf1	0.00395624	0.0752054	890.553	954.597	1.07192
ENSMUSG00000038416	Cdc16	0.00644821	0.097816	141.454	155.367	1.09836
ENSMUSG00000024188	Luc7l	0.00566667	0.089817	515.551	566.807	1.09942
ENSMUSG00000034088	Hdlbp	0.00319252	0.0662436	646.107	711.595	1.10136
ENSMUSG00000020929	Eftud2	0.00125981	0.0373523	335.371	370.38	1.10439
ENSMUSG00000063888	Rpl7l1	0.00134604	0.0386951	261.079	288.623	1.1055
ENSMUSG00000026457	Adipor1	0.00460904	0.0809237	121.284	134.132	1.10593
ENSMUSG00000032050	Rdx	0.00386369	0.074206	1564.45	1734.74	1.10885
ENSMUSG00000037149	Ddx1	0.00516032	0.0852824	340.47	378.872	1.11279
ENSMUSG00000038965	Ube2l3	0.00121722	0.0367409	399.631	445.03	1.1136
ENSMUSG00000016541	Atxn10	0.00412046	0.0763287	654.646	730.559	1.11596
ENSMUSG00000005667	Mthfd2	0.000777672	0.0273305	394.672	440.488	1.11609
ENSMUSG00000021811	Dnajc9	0.000782907	0.0274426	330.462	369.564	1.11833
ENSMUSG00000025817	Nudt5	0.00501325	0.0842339	122.366	136.888	1.11868
ENSMUSG00000028907	Utp11	0.00201221	0.0491943	186.6	208.884	1.11942
ENSMUSG00000018189	Uchl5	0.00536698	0.087284	241.856	271.123	1.12101
ENSMUSG00000039067	Psmd7	0.00279415	0.0606	544.509	611.941	1.12384
ENSMUSG00000040188	Scamp2	0.00465812	0.0810042	99.7006	112.232	1.12569
ENSMUSG00000010517	Faf1	0.00365492	0.0722641	87.8097	98.9484	1.12685
ENSMUSG00000039768	Dnajc11	0.001258	0.0373523	126.816	142.912	1.12692
ENSMUSG00000001158	Snrnp27	0.000790245	0.0275064	236.404	266.413	1.12694
ENSMUSG00000011960	Ccnt1	0.00619324	0.0949135	321.028	362.231	1.12835
ENSMUSG00000028266	Lmo4	0.000434506	0.0186963	395.549	446.416	1.1286
ENSMUSG00000032171	Pin1	0.00268118	0.0591724	392.074	442.734	1.12921
ENSMUSG00000027823	Gmps	0.00516459	0.0852824	231.732	261.874	1.13007
ENSMUSG00000043207	Zmpste24	0.00537331	0.087284	73.8172	83.5081	1.13128
ENSMUSG00000011114	Tbrg1	0.00185483	0.0475212	216.04	244.514	1.1318
ENSMUSG00000034931	Dhx8	0.00532464	0.0870685	113.566	128.577	1.13218
ENSMUSG00000045763	Basp1	0.000988672	0.0317534	707.461	801.151	1.13243
ENSMUSG00000027185	Nat10	0.00462335	0.0809237	79.692	90.3227	1.1334
ENSMUSG00000063800	Prpf38a	0.00440564	0.0792837	179.507	203.558	1.13399
ENSMUSG00000028797	Tmem234	0.00541966	0.087715	227.423	257.918	1.13409
ENSMUSG00000001472	Tcf25	0.00058851	0.0229673	358.332	406.496	1.13441
ENSMUSG00000030079	Ruvbl1	0.00187813	0.0476427	114.038	129.456	1.1352
ENSMUSG00000029614	Rpl6	0.00350935	0.0705473	506.797	575.359	1.13528
ENSMUSG00000022174	Dad1	0.00537682	0.087284	325.608	369.836	1.13583
ENSMUSG00000026209	Dnpep	0.00446562	0.0799345	135.437	153.961	1.13678
ENSMUSG00000058240	Cryzl1	0.00374687	0.0730178	63.5115	72.5043	1.14159
ENSMUSG00000019494	Cops6	0.00662529	0.0998255	92.7575	105.917	1.14187
ENSMUSG00000005481	Ddx39	0.00290633	0.0623561	305.832	349.555	1.14297
ENSMUSG00000032867	Fbxw8	0.0050929	0.08504	112.627	128.782	1.14344
ENSMUSG00000059049	Frem1	0.005911	0.0919527	49.0503	56.0985	1.1437
ENSMUSG00000020441	2310033P09Rik	0.00635419	0.0967176	156.607	179.158	1.144
ENSMUSG00000032249	Anp32a	0.00408154	0.0760875	819.489	938.276	1.14495
ENSMUSG00000015087	Rabl6	0.00542297	0.087715	200.854	230.252	1.14637
ENSMUSG00000026623	Lpgat1	0.00449284	0.0803035	51.6581	59.2256	1.14649
ENSMUSG00000024767	Otub1	0.00249573	0.0565966	135.256	155.316	1.14832
ENSMUSG00000028212	Ccne2	0.0019756	0.0489343	123.456	141.825	1.14879
ENSMUSG00000028772	Zcchc17	0.00402773	0.0755631	112.917	129.772	1.14927
ENSMUSG00000016018	Skiv2l2	0.00140585	0.0395671	349.073	401.424	1.14997
ENSMUSG00000034403	Pja1	6.50866e-05	0.00443547	260.73	299.976	1.15052
ENSMUSG00000022009	Nufip1	0.00266137	0.0589587	106.117	122.248	1.15201
ENSMUSG00000079478	Sssca1	0.0060813	0.0940158	88.3777	102.085	1.1551
ENSMUSG00000015880	Ncapg	0.00261576	0.0585276	335.775	388.063	1.15572
ENSMUSG00000036099	Vezt	0.000120348	0.00718079	92.0431	106.397	1.15595
ENSMUSG00000043445	Pgp	0.000277297	0.013343	92.546	107.078	1.15703
ENSMUSG00000027374	Mrps5	0.00020787	0.0106514	128.773	149.003	1.1571
ENSMUSG00000046434	Hnrnpa1	0.00586017	0.0916933	83.6851	96.8665	1.15751
ENSMUSG00000021676	Iqgap2	0.00487061	0.0827695	107.051	123.943	1.15779
ENSMUSG00000052428	Tmco1	0.00148601	0.0411333	214.565	248.62	1.15872
ENSMUSG00000049401	Ogfr	0.00419841	0.0773567	118.519	137.345	1.15884
ENSMUSG00000020456	Ogdh	0.00423258	0.0775203	85.579	99.2074	1.15925
ENSMUSG00000003072	Atp5d	0.00554681	0.0888615	344.381	399.579	1.16028
ENSMUSG00000048106	4632415L05Rik	0.000980571	0.0316517	66.4869	77.1515	1.1604
ENSMUSG00000020430	Pes1	0.000184988	0.00989427	292.502	339.446	1.16049
ENSMUSG00000066148	Prpf4	0.0029171	0.0623599	163.409	189.641	1.16053
ENSMUSG00000020219	Timm13	0.000829926	0.0282786	258.289	300.106	1.1619
ENSMUSG00000028549	Itgb3bp	0.00469822	0.0812804	100.864	117.391	1.16386
ENSMUSG00000022971	Ifnar2	0.00273319	0.0597111	42.4568	49.4555	1.16484
ENSMUSG00000042737	Dpm3	0.00572732	0.0902247	90.1391	105.016	1.16504
ENSMUSG00000008690	Ncaph2	0.000349979	0.0160906	241.238	281.065	1.16509
ENSMUSG00000027680	Fxr1	0.00298707	0.063653	751.567	875.756	1.16524
ENSMUSG00000024181	Mrpl28	0.00169827	0.0447045	196.91	229.573	1.16588
ENSMUSG00000037262	Kin	0.000136854	0.00781815	91.2654	106.551	1.16749
ENSMUSG00000056999	Ide	0.000102569	0.00643454	90.64	105.837	1.16766
ENSMUSG00000060098	Prmt7	0.00257229	0.0578671	84.2088	98.3442	1.16786
ENSMUSG00000003813	Rad23a	0.0055596	0.0889098	47.1	55.0195	1.16814
ENSMUSG00000029146	Snx17	0.00397174	0.0752054	73.1505	85.4517	1.16816
ENSMUSG00000023175	Bsg	0.00280021	0.0606337	484.756	566.328	1.16827
ENSMUSG00000051154	Commd3	0.00434114	0.0785442	57.176	66.801	1.16834
ENSMUSG00000032239	Rp9	0.00137252	0.0390384	79.4793	92.8664	1.16844
ENSMUSG00000052456	Asna1	0.00408634	0.0760875	136.826	159.96	1.16907
ENSMUSG00000053907	Mat2a	8.22701e-06	0.000783316	973.019	1138.41	1.16998
ENSMUSG00000041360	Pum3	0.00510088	0.0850675	376.995	441.195	1.17029
ENSMUSG00000015869	Prpsap1	0.00431663	0.0783119	108.354	126.843	1.17064
ENSMUSG00000049878	Rlf	0.000865284	0.0289993	189.207	221.647	1.17145
ENSMUSG00000029145	Eif2b4	0.00103359	0.0326361	142.125	166.536	1.17176
ENSMUSG00000047649	Cd3eap	0.00546221	0.0880314	132.349	155.208	1.17272
ENSMUSG00000030881	Arfip2	0.000968968	0.0314212	72.692	85.2595	1.17289
ENSMUSG00000032127	Vps11	0.00205375	0.0496257	32.6079	38.2688	1.17361
ENSMUSG00000041035	Gm17018	0.0010356	0.0326361	80.6499	94.7105	1.17434
ENSMUSG00000020766	Galk1	0.00515601	0.0852824	457.631	537.599	1.17474
ENSMUSG00000021243	Fcf1	0.00632826	0.096542	379.427	445.945	1.17531
ENSMUSG00000055817	Mta3	0.00473205	0.0814458	40.1988	47.2603	1.17566
ENSMUSG00000049957	Ccdc137	0.000291584	0.0138322	85.2976	100.284	1.1757
ENSMUSG00000020706	Ftsj3	0.000369753	0.0166018	534.034	628.702	1.17727
ENSMUSG00000026254	Eif4e2	0.000541752	0.0218041	279.738	329.41	1.17757
ENSMUSG00000019809	Pex3	0.00431465	0.0783119	30.7812	36.2624	1.17807
ENSMUSG00000021958	Pinx1	0.00383963	0.0740036	75.5991	89.1454	1.17919
ENSMUSG00000031174	Rpgr	0.000701454	0.0258	48.5485	57.2846	1.17995
ENSMUSG00000003360	Ddx23	0.000250801	0.0121993	65.7278	77.5932	1.18052
ENSMUSG00000025228	Actr1a	0.00281804	0.0609213	120.534	142.418	1.18156
ENSMUSG00000020075	Ddx21	0.000610242	0.0236778	1016.99	1202.67	1.18258
ENSMUSG00000007721	Ccdc124	0.00292176	0.0623602	70.6105	83.5037	1.1826
ENSMUSG00000022216	Psme1	0.000533317	0.0216357	83.0418	98.3662	1.18454
ENSMUSG00000025651	Uqcrc1	0.000545573	0.0218533	217.56	257.764	1.18479
ENSMUSG00000022816	Fstl1	0.00323558	0.0670105	290.786	344.576	1.18498
ENSMUSG00000029730	Mcm7	4.19562e-05	0.0031644	1257.65	1490.57	1.1852
ENSMUSG00000078941	Ak6	0.000436453	0.0187201	108.429	128.573	1.18578
ENSMUSG00000027425	Kat14	0.00372295	0.0730178	66.3832	78.7466	1.18624
ENSMUSG00000029554	Mad1l1	0.0063457	0.0966981	57.8168	68.6005	1.18652
ENSMUSG00000054405	Dnajc8	7.72329e-05	0.00508261	843.122	1001.2	1.18749
ENSMUSG00000006678	Pola1	0.00515404	0.0852824	249.457	296.457	1.18841
ENSMUSG00000028333	Anp32b	0.00564942	0.0897555	1315.58	1564.13	1.18893
ENSMUSG00000006050	Sra1	5.59418e-05	0.00391659	121.109	144.029	1.18925
ENSMUSG00000001056	Nhp2	0.00569172	0.0898957	302.531	359.948	1.18979
ENSMUSG00000028180	Zranb2	1.97134e-05	0.00165382	793.347	944.332	1.19031
ENSMUSG00000024870	Rab1b	0.00147716	0.0409729	103.188	122.874	1.19077
ENSMUSG00000037640	Zfp60	0.00375041	0.0730178	62.3182	74.2672	1.19174
ENSMUSG00000029559	2210016L21Rik	0.000964961	0.0314147	60.0501	71.6153	1.19259
ENSMUSG00000056832	Ttc26	0.00443343	0.0796772	24.0418	28.7115	1.19424
ENSMUSG00000028923	Necap2	0.00205526	0.0496257	33.3047	39.7873	1.19464
ENSMUSG00000067924	Rtl8b	0.00649343	0.09828	39.0083	46.6439	1.19574
ENSMUSG00000029580	Actb	0.000124148	0.00734223	8070.21	9661.57	1.19719
ENSMUSG00000022474	Pmm1	0.0026474	0.058746	56.7482	67.9475	1.19735
ENSMUSG00000038845	Phb	0.000474243	0.019896	97.7679	117.076	1.19749
ENSMUSG00000030982	9030624J02Rik	0.0010135	0.0321662	34.8213	41.7008	1.19757
ENSMUSG00000034574	Daam1	0.00594391	0.092292	68.4613	82.06	1.19863
ENSMUSG00000003099	Ppp5c	0.000234955	0.0116152	84.7033	101.556	1.19896
ENSMUSG00000020477	Mrps24	0.00112447	0.0347835	114.304	137.078	1.19924
ENSMUSG00000025484	Bet1l	0.00507074	0.0848811	158.858	190.531	1.19938
ENSMUSG00000024052	Lpin2	0.00427225	0.078034	48.9427	58.7277	1.19993
ENSMUSG00000037787	Apopt1	0.000986227	0.0317508	37.123	44.5677	1.20054
ENSMUSG00000024217	Snrpc	0.00474596	0.0815226	151.653	182.274	1.20191
ENSMUSG00000060227	Casc4	0.0047637	0.0816765	69.4205	83.4762	1.20247
ENSMUSG00000037784	Dzip1l	0.00525479	0.0863471	46.1039	55.4587	1.20291
ENSMUSG00000030555	Ttc23	0.000767287	0.0271074	36.3238	43.7044	1.20319
ENSMUSG00000097769	Snhg4	0.00200403	0.0491943	236.856	285.03	1.20339
ENSMUSG00000032478	Nme6	0.00231031	0.0540346	70.3478	84.7838	1.20521
ENSMUSG00000021178	Psmc1	0.00123898	0.0370453	1122.77	1353.98	1.20593
ENSMUSG00000060032	H2afj	0.00396438	0.0752054	67.6091	81.6322	1.20741
ENSMUSG00000025246	Tbl1x	0.00497455	0.0840042	302.447	365.185	1.20744
ENSMUSG00000060591	Ifitm2	0.000362965	0.0163517	205.511	248.302	1.20822
ENSMUSG00000021413	Prpf4b	0.00445761	0.0798978	566.865	684.909	1.20824
ENSMUSG00000057193	Slc44a2	0.00189663	0.0479515	40.8535	49.371	1.20849
ENSMUSG00000021196	Pfkp	0.00344209	0.0696985	84.1232	101.699	1.20893
ENSMUSG00000016487	Ppfibp1	0.00646368	0.09794	134.049	162.171	1.20978
ENSMUSG00000025511	Tspan4	0.00165996	0.0439546	76.9134	93.0878	1.21029
ENSMUSG00000067942	Zfp160	0.000631617	0.024158	57.2881	69.3479	1.21051
ENSMUSG00000022013	Dnajc15	0.000235332	0.0116152	109.021	132.048	1.21121
ENSMUSG00000038812	Trmt112	0.000713823	0.0260383	98.2821	119.102	1.21184
ENSMUSG00000059447	Hadhb	0.00481352	0.0823203	18.0467	21.8722	1.21198
ENSMUSG00000017723	Wfdc2	0.00554494	0.0888615	56.6692	68.6835	1.21201
ENSMUSG00000006589	Aprt	0.00168877	0.0445416	407.373	494.067	1.21281
ENSMUSG00000010362	Rdm1	0.00162998	0.0433317	43.6533	52.9486	1.21293
ENSMUSG00000028416	Bag1	0.000374079	0.0166844	141.205	171.53	1.21477
ENSMUSG00000002658	Gtf2f1	0.00138941	0.0391867	74.9567	91.1026	1.2154
ENSMUSG00000062908	Acadm	0.00232743	0.0541703	53.3441	64.9346	1.21728
ENSMUSG00000063808	Gpatch1	0.00539646	0.0874969	23.0949	28.1205	1.21761
ENSMUSG00000036880	Acaa2	0.00125859	0.0373523	54.3758	66.2726	1.21879
ENSMUSG00000019907	Ppp1r12a	0.00248535	0.0565665	199.38	243.04	1.21898
ENSMUSG00000087365	C430049B03Rik	0.00493815	0.0835998	38.4057	46.839	1.21958
ENSMUSG00000026966	Ssna1	0.00445039	0.0798749	58.2136	71.0423	1.22037
ENSMUSG00000022711	Pmm2	0.00403003	0.0755631	33.0135	40.2897	1.2204
ENSMUSG00000059278	Naa38	0.00177677	0.046227	184.992	225.861	1.22092
ENSMUSG00000026754	Golga1	0.000148207	0.00829615	39.1399	47.8157	1.22166
ENSMUSG00000018395	Kif3a	0.00153467	0.0417381	54.1451	66.1778	1.22223
ENSMUSG00000035242	Oaz1	0.000127955	0.0074043	527.778	645.411	1.22288
ENSMUSG00000024891	Slc29a2	0.00115408	0.0352929	32.5512	39.8186	1.22326
ENSMUSG00000050332	Amer1	0.000440848	0.0188484	115.032	140.765	1.22371
ENSMUSG00000109324	Prmt1	0.00439065	0.07912	1570.88	1922.91	1.2241
ENSMUSG00000004996	Mri1	0.000935167	0.0307711	20.8413	25.5341	1.22517
ENSMUSG00000029171	Pgm1	0.00374934	0.0730178	20.9236	25.6355	1.2252
ENSMUSG00000036427	Gpi1	0.000660451	0.0249061	385.678	473.114	1.22671
ENSMUSG00000026872	Zeb2	0.0042655	0.0780168	114.389	140.365	1.22708
ENSMUSG00000027405	Nop56	0.000134306	0.0077054	370.487	454.703	1.22731
ENSMUSG00000069744	Psmb3	0.00455048	0.0806434	240.382	295.039	1.22737
ENSMUSG00000040549	Ckap5	0.0041154	0.0763287	253.599	312.239	1.23123
ENSMUSG00000030688	Stard10	0.00457109	0.0806434	34.3025	42.2605	1.23199
ENSMUSG00000016503	Gtf3a	6.43744e-05	0.00440932	70.9029	87.4217	1.23298
ENSMUSG00000025545	Clybl	0.000653241	0.0247878	53.1563	65.6142	1.23436
ENSMUSG00000042632	Pla2g6	0.00400316	0.075375	22.3104	27.5406	1.23443
ENSMUSG00000041020	Map7d2	0.00351431	0.0705473	26.0417	32.2081	1.23679
ENSMUSG00000035021	Baz1a	0.000980789	0.0316517	155.648	192.555	1.23712
ENSMUSG00000024944	Arl2	0.00162842	0.0433317	81.5055	100.851	1.23736
ENSMUSG00000025155	Dus1l	0.00301672	0.0640814	49.4656	61.2265	1.23776
ENSMUSG00000027610	Gss	0.0052834	0.086711	21.1931	26.2333	1.23783
ENSMUSG00000011179	Odc1	8.53908e-05	0.00545891	77.1955	95.5792	1.23814
ENSMUSG00000059482	2610301B20Rik	9.65625e-05	0.00608616	50.283	62.3642	1.24026
ENSMUSG00000020326	Ccng1	4.03622e-05	0.00307261	59.5216	73.8786	1.24121
ENSMUSG00000052406	Rexo4	0.000162754	0.00888202	87.5924	108.806	1.24219
ENSMUSG00000020022	Ndufa12	0.000212364	0.0107892	123.692	153.703	1.24262
ENSMUSG00000036792	Mbd5	0.00466668	0.0810481	39.2714	48.8194	1.24313
ENSMUSG00000026857	Ntmt1	0.0020145	0.0491943	51.6297	64.1912	1.2433
ENSMUSG00000050107	Haspin	0.00113389	0.0349139	27.0386	33.6184	1.24335
ENSMUSG00000064254	Ethe1	0.00571764	0.0901989	40.4824	50.3376	1.24344
ENSMUSG00000061848	Gm5805	0.00299817	0.0637884	98.4346	122.399	1.24346
ENSMUSG00000028464	Tpm2	0.000626089	0.024015	61.8146	76.8729	1.24361
ENSMUSG00000068739	Sars	0.000360323	0.0163423	155.995	194.149	1.24458
ENSMUSG00000017404	Rpl19	0.00182873	0.0471134	132.668	165.182	1.24508
ENSMUSG00000003814	Calr	0.00355097	0.0706495	1110.52	1382.76	1.24515
ENSMUSG00000026277	Stk25	0.0016746	0.044255	23.8394	29.6934	1.24556
ENSMUSG00000024238	Zeb1	0.00516415	0.0852824	78.514	97.8123	1.24579
ENSMUSG00000055633	Zfp580	0.00193943	0.0483117	29.3808	36.62	1.24639
ENSMUSG00000078193	Gm2000	0.00420972	0.0774184	75.6177	94.2716	1.24669
ENSMUSG00000022641	Bbx	0.00128825	0.0376288	318.964	397.847	1.24731
ENSMUSG00000021327	Zkscan3	0.000659589	0.0249061	89.5036	111.666	1.24761
ENSMUSG00000021235	Coq6	0.00554013	0.0888615	24.8677	31.0415	1.24827
ENSMUSG00000032064	Dixdc1	0.00454018	0.0806434	20.2248	25.2609	1.249
ENSMUSG00000022557	Bop1	0.000138057	0.00785344	102.277	127.79	1.24946
ENSMUSG00000050732	Vamp8	0.000447467	0.0190706	76.5488	95.7112	1.25033
ENSMUSG00000089726	Mir17hg	0.0019295	0.0483117	334.099	418.012	1.25116
ENSMUSG00000019853	Hebp2	0.00513979	0.0852824	19.4323	24.3572	1.25344
ENSMUSG00000044712	Slc38a6	0.00474866	0.0815226	23.3061	29.2386	1.25455
ENSMUSG00000020863	Luc7l3	2.2871e-06	0.000255869	1228.76	1545.25	1.25757
ENSMUSG00000020163	Uqcr11	0.00399397	0.0753284	182.535	229.58	1.25773
ENSMUSG00000022680	Pdxdc1	1.25774e-05	0.0011036	61.8847	78.0925	1.2619
ENSMUSG00000020024	Cep83	0.00485551	0.082677	103.35	130.439	1.26211
ENSMUSG00000035640	Cbarp	0.00348728	0.0702954	12.3603	15.6139	1.26323
ENSMUSG00000037260	Hgsnat	0.00153895	0.0417381	18.5426	23.4269	1.26341
ENSMUSG00000062203	Gspt1	0.000392803	0.0174039	301.617	381.205	1.26387
ENSMUSG00000024644	Cndp2	0.000362706	0.0163517	57.1653	72.2749	1.26431
ENSMUSG00000028743	Akr7a5	0.000797647	0.0275281	82.9597	104.935	1.2649
ENSMUSG00000004054	Map3k11	0.00339142	0.0690893	26.553	33.5918	1.26509
ENSMUSG00000021773	Comtd1	0.00157145	0.0423629	20.3893	25.8053	1.26563
ENSMUSG00000086290	Snhg12	0.000193008	0.0101216	203.488	257.634	1.26608
ENSMUSG00000024795	Kif20b	0.00469619	0.0812804	304.43	385.905	1.26763
ENSMUSG00000028041	Adam15	0.00396011	0.0752054	48.938	62.1206	1.26937
ENSMUSG00000029634	Rnf6	0.000995177	0.031886	97.5249	124.287	1.27442
ENSMUSG00000053898	Ech1	0.00069626	0.0257467	30.8492	39.333	1.27501
ENSMUSG00000034163	Zfc3h1	0.000906272	0.0300412	65.2309	83.2614	1.27641
ENSMUSG00000084957	Bbip1	0.000111605	0.00681423	66.5562	85.2685	1.28115
ENSMUSG00000003518	Dusp3	0.000752006	0.026779	27.2184	34.9158	1.2828
ENSMUSG00000050299	Gm9843	0.000527742	0.0215347	42.8692	55.02	1.28344
ENSMUSG00000002274	Metrn	0.000352782	0.0161092	138.398	177.821	1.28485
ENSMUSG00000022221	Ripk3	0.00650734	0.0983796	13.4034	17.2475	1.28679
ENSMUSG00000036181	Hist1h1c	0.000843515	0.0285964	140.436	181.327	1.29118
ENSMUSG00000031954	Cfdp1	4.10009e-07	5.24225e-05	565.971	731.161	1.29187
ENSMUSG00000015932	Dstn	0.000146261	0.00825022	323.729	418.249	1.29197
ENSMUSG00000090101	Snhg9	0.000890438	0.0295894	203.076	262.647	1.29334
ENSMUSG00000054612	Mgmt	0.00236413	0.0547215	16.7571	21.6962	1.29475
ENSMUSG00000097536	2610037D02Rik	0.00549935	0.0884177	20.1751	26.1336	1.29534
ENSMUSG00000060657	Marf1	0.000323899	0.015204	59.2896	76.8336	1.2959
ENSMUSG00000025964	Adam23	0.00385184	0.0740845	10.9775	14.2331	1.29657
ENSMUSG00000057421	Las1l	3.66112e-07	4.81867e-05	118.557	153.811	1.29736
ENSMUSG00000025823	Pdia4	0.00286633	0.0616674	119.327	154.818	1.29743
ENSMUSG00000040998	Npnt	0.00257331	0.0578671	163.647	213.221	1.30294
ENSMUSG00000075702	Selenom	0.000373462	0.0166844	21.6992	28.2875	1.30362
ENSMUSG00000028673	Fuca1	0.00136623	0.0390384	16.9811	22.1402	1.30382
ENSMUSG00000029003	Mad2l2	0.000542463	0.0218041	26.3239	34.3226	1.30386
ENSMUSG00000028943	Espn	0.00383621	0.0740036	13.901	18.1354	1.3046
ENSMUSG00000063895	Nupl1	0.00548124	0.0882322	47.0217	61.4404	1.30664
ENSMUSG00000038844	Kif16b	0.00244081	0.0557276	12.3685	16.1631	1.3068
ENSMUSG00000097589	Dleu2	0.000633611	0.0241654	33.9545	44.4232	1.30832
ENSMUSG00000006288	Ttc5	0.000497479	0.0205497	19.322	25.2862	1.30867
ENSMUSG00000021276	Cinp	0.000861169	0.0289754	20.3137	26.6562	1.31223
ENSMUSG00000045680	Tcf21	0.00614634	0.0946362	8.5302	11.1957	1.31247
ENSMUSG00000039883	Lrrc17	0.000563111	0.0221694	37.65	49.4381	1.3131
ENSMUSG00000066551	Hmgb1	0.00143774	0.0401351	121.333	159.556	1.31503
ENSMUSG00000020634	Ubxn2a	0.00438583	0.07912	18.7745	24.691	1.31513
ENSMUSG00000021363	Mak	0.00432328	0.0783266	7.55076	9.94486	1.31707
ENSMUSG00000037148	Arhgap10	0.000450665	0.0191461	30.9688	40.8877	1.32029
ENSMUSG00000038406	Scaf1	0.00127062	0.0374902	20.2382	26.7852	1.32349
ENSMUSG00000037465	Klf10	0.00110922	0.0345552	30.4721	40.3781	1.32509
ENSMUSG00000003208	Ccdc94	0.00258109	0.0579451	24.3138	32.227	1.32546
ENSMUSG00000046718	Bst2	0.00558002	0.0889689	13.8016	18.3775	1.33154
ENSMUSG00000041736	Tspo	0.000198134	0.0103099	34.3526	45.8042	1.33336
ENSMUSG00000024187	Fam234a	0.000104117	0.00647113	14.5255	19.4775	1.34092
ENSMUSG00000084106	Gm6136	0.00128933	0.0376288	11.8951	15.9672	1.34233
ENSMUSG00000044763	Trmt10c	0.000727141	0.0262736	26.3151	35.3581	1.34364
ENSMUSG00000021725	Parp8	0.00188087	0.0476427	7.97605	10.7268	1.34487
ENSMUSG00000000552	Zfp385a	0.0030542	0.0644695	22.0867	29.7347	1.34627
ENSMUSG00000028953	Abcf2	7.79044e-05	0.00510174	97.7198	131.584	1.34654
ENSMUSG00000034974	Dapk3	0.00193966	0.0483117	13.4167	18.0801	1.34758
ENSMUSG00000070858	Gm1673	0.000458872	0.0193115	64.1547	86.5017	1.34833
ENSMUSG00000097451	Rian	0.000704467	0.0258268	166.756	224.847	1.34836
ENSMUSG00000100455	Gm29170	8.72497e-05	0.00555131	17.5058	23.6247	1.34954
ENSMUSG00000039278	Pcsk1n	0.00590718	0.0919527	10.4249	14.1434	1.35669
ENSMUSG00000029059	Fam213b	0.000496687	0.0205497	16.7941	22.8123	1.35835
ENSMUSG00000014245	Pigl	0.00101792	0.03223	9.68103	13.1835	1.36179
ENSMUSG00000033099	Nol12	1.10894e-07	1.60081e-05	71.3067	97.2918	1.36441
ENSMUSG00000074364	Ehd2	0.00364908	0.0722551	5.86654	8.01202	1.36571
ENSMUSG00000091994	E130317F20Rik	0.00111338	0.0345999	9.00068	12.3167	1.36842
ENSMUSG00000030034	Ino80b	0.000186246	0.00992203	45.4029	62.1795	1.3695
ENSMUSG00000048007	Timm8a1	0.00556307	0.0889098	11.1487	15.2752	1.37013
ENSMUSG00000050394	Armcx6	0.00128244	0.0376288	9.6746	13.2949	1.37421
ENSMUSG00000068130	Zfp442	0.00279386	0.0606	9.15196	12.5793	1.37449
ENSMUSG00000037326	Capn15	0.0046948	0.0812804	10.8289	14.9184	1.37765
ENSMUSG00000033256	Shf	0.00404989	0.0758296	19.3731	26.7119	1.37882
ENSMUSG00000055401	Fbxo6	0.00160938	0.0431255	9.28045	12.8153	1.38089
ENSMUSG00000078435	AU041133	0.00290763	0.0623561	6.84294	9.52079	1.39133
ENSMUSG00000050917	Fgf4	0.00568728	0.0898957	4.98414	6.95041	1.3945
ENSMUSG00000078308	Gm47854	0.00341021	0.0693668	7.21312	10.0652	1.39541
ENSMUSG00000021022	Ppp2r3c	0.000159363	0.00876821	59.5839	83.4615	1.40074
ENSMUSG00000094306	Gm24924	0.00182291	0.0470626	11.6058	16.2711	1.40197
ENSMUSG00000035266	Helq	0.00277958	0.0604796	8.28399	11.6451	1.40573
ENSMUSG00000093565	Rab26os	5.83921e-05	0.00406173	61.2975	86.4623	1.41054
ENSMUSG00000041801	Phlda3	0.000157073	0.00871363	10.772	15.219	1.41282
ENSMUSG00000087819	Gm25117	0.00303054	0.0642734	8.73228	12.3595	1.41538
ENSMUSG00000030315	Vgll4	0.00110456	0.0345552	73.4691	104.585	1.42352
ENSMUSG00000024869	Nudt8	9.111e-06	0.00085535	14.1227	20.1432	1.4263
ENSMUSG00000060639	Hist1h4i	5.34202e-05	0.00383479	33.9978	48.4956	1.42643
ENSMUSG00000077192	Snora17	0.00456659	0.0806434	10.2568	14.6321	1.42657
ENSMUSG00000077457	Snord65	0.00211531	0.0506043	9.45633	13.5533	1.43325
ENSMUSG00000048732	Klhl11	0.000583404	0.0228344	8.93667	12.8138	1.43384
ENSMUSG00000004895	Prcc	0.000125338	0.00737675	13.4969	19.3822	1.43605
ENSMUSG00000032425	Zfp949	0.00123769	0.0370453	8.3853	12.1123	1.44447
ENSMUSG00000051403	Ppp1r37	0.00243026	0.0555813	8.2966	11.9861	1.4447
ENSMUSG00000018672	Copz2	0.00370818	0.0728877	5.07036	7.3589	1.45136
ENSMUSG00000034714	Ttyh2	0.00114826	0.0351948	5.36749	7.80452	1.45403
ENSMUSG00000022526	Zfp251	0.000306473	0.0144873	13.2793	19.3168	1.45466
ENSMUSG00000102555	6430511E19Rik	0.00455357	0.0806434	5.05008	7.35082	1.45558
ENSMUSG00000026811	St6galnac6	2.01036e-06	0.000228722	18.6451	27.211	1.45942
ENSMUSG00000041734	Kirrel	9.31133e-05	0.00589644	9.26264	13.5542	1.46332
ENSMUSG00000101603	Gm28730	0.000828445	0.0282786	43.745	64.0132	1.46332
ENSMUSG00000039747	Orai2	0.00423021	0.0775203	3.30842	4.84592	1.46473
ENSMUSG00000011096	Akt1s1	5.89599e-05	0.00408009	24.5807	36.0163	1.46523
ENSMUSG00000023067	Cdkn1a	3.40981e-06	0.000366214	30.106	44.1452	1.46633
ENSMUSG00000004864	Mapk13	0.00121785	0.0367409	9.3495	13.7497	1.47063
ENSMUSG00000064600	Gm25636	0.000715688	0.0260383	10.8907	16.0278	1.4717
ENSMUSG00000093314	Mir5136	1.70362e-05	0.00145271	77.1283	113.965	1.47761
ENSMUSG00000051627	Hist1h1e	0.00330349	0.0678124	201.874	298.593	1.47911
ENSMUSG00000031167	Rbm3	7.95337e-08	1.19971e-05	40.1281	59.4333	1.48109
ENSMUSG00000024777	Ppp2r5b	2.47763e-05	0.00200374	23.3471	34.7889	1.49008
ENSMUSG00000102976	Zc3h11a	0.00317796	0.0662436	9.02133	13.5381	1.50068
ENSMUSG00000069265	Hist1h3a	0.00545267	0.0879833	7.35083	11.1574	1.51784
ENSMUSG00000044080	S100a1	0.000342892	0.0158735	14.1316	21.4728	1.51948
ENSMUSG00000047246	Hist1h2be	0.0058949	0.0919153	5.635	8.59025	1.52445
ENSMUSG00000109314	Gm44699	0.00284706	0.0613513	7.04168	10.7419	1.52548
ENSMUSG00000035954	Dock4	0.00408312	0.0760875	8.36368	12.8239	1.53328
ENSMUSG00000101355	Hist1h3h	0.00318698	0.0662436	5.03451	7.75862	1.54109
ENSMUSG00000070737	Tmem35b	0.00369717	0.0727779	3.71514	5.73603	1.54396
ENSMUSG00000084416	Rpl10a-ps1	0.000209992	0.0107192	17.8504	27.7297	1.55345
ENSMUSG00000072872	Rybp	0.00210857	0.0506043	4.32723	6.73296	1.55595
ENSMUSG00000064344	mt-Tm	2.97595e-05	0.00233638	235.881	367.351	1.55736
ENSMUSG00000077737	Snord72	0.00622558	0.0950835	7.63943	11.9879	1.56922
ENSMUSG00000108738	Gm44777	0.000403531	0.0176741	3.58944	5.64127	1.57163
ENSMUSG00000020812	1810032O08Rik	0.00455855	0.0806434	9.60124	15.1499	1.57791
ENSMUSG00000064368	mt-Nd6	0.000743609	0.0266924	953.801	1506.62	1.5796
ENSMUSG00000065282	Gm24455	0.000794965	0.0275064	5.46724	8.72762	1.59635
ENSMUSG00000056234	Ncoa4	0.000162568	0.00888202	3.73438	5.96257	1.59667
ENSMUSG00000064340	mt-Tl1	0.00567929	0.0898957	13.1319	21.0621	1.60389
ENSMUSG00000070282	3000002C10Rik	0.000555379	0.0220088	4.39759	7.08023	1.61003
ENSMUSG00000077575	Gm24888	0.00326355	0.0674049	4.57943	7.38004	1.61156
ENSMUSG00000064427	Gm22748	7.70561e-05	0.00508261	20.9746	34.2779	1.63426
ENSMUSG00000042659	Arrdc4	1.8054e-08	3.27534e-06	14.9286	24.4168	1.63558
ENSMUSG00000013701	Timm23	0.000151879	0.00846047	11.3585	18.6318	1.64034
ENSMUSG00000065126	Snord104	3.33488e-08	5.52726e-06	40.718	67.1111	1.64819
ENSMUSG00000084221	Hmgb1-ps4	0.00382337	0.0739607	2.6194	4.32787	1.65224
ENSMUSG00000106943	Dancr	0.0013382	0.0386029	6.43015	10.6671	1.65892
ENSMUSG00000061615	Hist1h2ab	0.000285768	0.0136528	6.7521	11.2051	1.6595
ENSMUSG00000060093	Hist1h4a	0.00612857	0.0945702	2.546	4.25069	1.66955
ENSMUSG00000002603	Tgfb1	0.000706028	0.0258268	4.96914	8.32743	1.67583
ENSMUSG00000069270	Hist1h2ac	0.00573271	0.0902247	2.62103	4.42174	1.68703
ENSMUSG00000088990	Gm22767	4.76346e-05	0.00354698	13.1196	22.2015	1.69225
ENSMUSG00000104969	Gm43445	0.00180742	0.0467527	3.46572	5.8808	1.69685
ENSMUSG00000031079	Zfp300	0.00262657	0.0585737	2.16389	3.67676	1.69914
ENSMUSG00000064437	Snord49b	0.000159053	0.00876821	21.8691	37.2199	1.70194
ENSMUSG00000079242	C730034F03Rik	0.00020346	0.0105329	6.47015	11.0868	1.71354
ENSMUSG00000097217	Gm26549	0.00211942	0.0506043	2.94745	5.05729	1.71582
ENSMUSG00000054622	D730045B01Rik	0.000212972	0.0107892	3.91551	6.7614	1.72682
ENSMUSG00000025537	Phkg1	0.00083528	0.0283889	5.77604	9.97453	1.72688
ENSMUSG00000107461	Gm44045	0.00533621	0.0870694	3.62037	6.27021	1.73193
ENSMUSG00000107534	Gm43920	0.00536036	0.087284	3.4653	6.03013	1.74015
ENSMUSG00000030413	Pglyrp1	0.00533766	0.0870694	2.71204	4.73485	1.74586
ENSMUSG00000097176	Gm26830	5.37013e-05	0.00383479	4.19834	7.34805	1.75023
ENSMUSG00000002910	Arrdc2	0.0058179	0.0912444	4.39235	7.68903	1.75055
ENSMUSG00000075000	Nrbf2	0.000696127	0.0257467	3.07445	5.38782	1.75245
ENSMUSG00000064853	Gm23442	0.000108699	0.00669395	5.13915	9.04127	1.75929
ENSMUSG00000109268	9530078K11Rik	0.000960404	0.0313709	2.18592	3.87272	1.77167
ENSMUSG00000068855	Hist2h2ac	0.000189585	0.0100204	13.2585	23.5225	1.77414
ENSMUSG00000070167	Snora57	1.39337e-06	0.000164087	30.2392	53.8649	1.78129
ENSMUSG00000091383	Hist1h2al	0.000112416	0.00681423	9.31096	16.6431	1.78747
ENSMUSG00000077704	Snord89	0.00223181	0.0528689	152.279	272.428	1.789
ENSMUSG00000049539	Hist1h1a	6.89401e-06	0.000672652	19.176	34.5051	1.79939
ENSMUSG00000097309	Gm17249	0.00230421	0.0540346	2.2945	4.13653	1.8028
ENSMUSG00000106110	Gm43571	0.00117827	0.035869	3.03734	5.47725	1.80331
ENSMUSG00000063021	Hist1h2ak	0.00010357	0.00646709	5.8232	10.5154	1.80577
ENSMUSG00000088308	Gm24507	6.69444e-05	0.00453904	11.9365	21.6017	1.80971
ENSMUSG00000064442	Gm26225	6.83477e-05	0.0046109	10.0209	18.1739	1.8136
ENSMUSG00000058773	Hist1h1b	1.03649e-05	0.000953075	41.375	75.166	1.8167
ENSMUSG00000065725	Gm26165	0.000787662	0.0275064	4.51148	8.28371	1.83614
ENSMUSG00000000948	Gm38393	9.69549e-06	0.000903902	11.0994	20.5649	1.8528
ENSMUSG00000065799	Gm25517	3.06963e-05	0.00239592	4.72359	8.75749	1.85399
ENSMUSG00000071516	Hist1h2ai	0.000169143	0.00916943	5.66237	10.6073	1.8733
ENSMUSG00000103651	Gm37206	0.00291629	0.0623599	2.98975	5.61071	1.87665
ENSMUSG00000070063	Snora33	3.01945e-08	5.13116e-06	17.0283	32.0202	1.88041
ENSMUSG00000088208	Gm23751	1.72165e-07	2.43296e-05	12.5255	23.7141	1.89326
ENSMUSG00000092819	Gm23639	9.83819e-09	1.94232e-06	41.9541	80.1085	1.90943
ENSMUSG00000065818	Snord35a	0.000413353	0.0179009	2.90411	5.62129	1.93563
ENSMUSG00000077380	Gm22661	0.00218282	0.0519581	8.22662	15.9647	1.94062
ENSMUSG00000064637	Snora20	7.00193e-06	0.000676266	24.8691	49.5651	1.99304
ENSMUSG00000088835	Gm23547	7.82836e-05	0.00510174	3.04721	6.07549	1.99379
ENSMUSG00000089255	Snora78	1.14272e-06	0.000136973	8.34911	16.7902	2.01102
ENSMUSG00000069309	Hist1h2an	8.36905e-06	0.000791229	10.6966	21.5627	2.01584
ENSMUSG00000102302	Gm38190	0.000728029	0.0262736	2.83629	5.78434	2.03941
ENSMUSG00000085762	Lrrc75aos2	0.000127611	0.0074043	3.13683	6.40303	2.04124
ENSMUSG00000062727	Hist1h2bk	5.52404e-09	1.14093e-06	39.046	81.5174	2.08773
ENSMUSG00000064369	mt-Te	1.70971e-05	0.00145271	21.3581	45.493	2.13001
ENSMUSG00000064168		1.53732e-05	0.00132298	2.9104	6.20373	2.13158
ENSMUSG00000018102	Hist1h2bc	3.0714e-10	9.37127e-08	13.3261	28.6078	2.14675
ENSMUSG00000067455	Hist1h4j	8.28619e-08	1.23602e-05	6.93536	14.8926	2.14734
ENSMUSG00000065642	Snora69	0.000207798	0.0106514	2.01134	4.35609	2.16577
ENSMUSG00000093178	Snord87	0.00022288	0.0112066	3.76867	8.19206	2.17373
ENSMUSG00000065822	Snord15a	0.00375491	0.0730178	2.02628	4.44218	2.19228
ENSMUSG00000034308	Sdr42e1	2.74782e-06	0.000299915	4.00843	8.83939	2.2052
ENSMUSG00000069302	Hist1h2ah	0.000189024	0.0100204	2.26588	5.0275	2.21879
ENSMUSG00000074403	Hist2h3b	2.15587e-05	0.00176479	4.89741	10.934	2.23261
ENSMUSG00000077440	Gm23130	6.64123e-06	0.00065704	3.31486	7.46826	2.25297
ENSMUSG00000069305	Hist1h4n	1.33888e-10	4.49362e-08	17.2591	39.1373	2.26764
ENSMUSG00000065041	Gm24044	2.83321e-06	0.00030674	2.50602	5.7384	2.28985
ENSMUSG00000097299	Gm26654	0.000252762	0.0122503	1.86057	4.2662	2.29296
ENSMUSG00000069266	Hist1h4b	6.91442e-06	0.000672652	3.25496	7.48012	2.29807
ENSMUSG00000064365	mt-Ts2	0.0027042	0.0595146	4.66173	10.7184	2.29923
ENSMUSG00000099517	Hist1h3g	4.8547e-06	0.000501341	3.907	9.00236	2.30416
ENSMUSG00000097868	A330069E16Rik	1.2204e-05	0.00108894	2.22821	5.14047	2.30699
ENSMUSG00000105827	Hist2h2bb	2.21966e-08	3.92092e-06	6.43654	14.9926	2.32929
ENSMUSG00000102864	Gm37634	0.000792767	0.0275064	1.85552	4.33319	2.3353
ENSMUSG00000064634	Gm22620	1.00018e-07	1.47554e-05	7.57174	17.8673	2.35973
ENSMUSG00000060981	Hist1h4h	7.66809e-07	9.35856e-05	3.4845	8.32065	2.38791
ENSMUSG00000096807	NA	2.62246e-07	3.55621e-05	6.30733	15.1497	2.40192
ENSMUSG00000065715	Snord7	0.00162663	0.0433317	1.8294	4.45225	2.43372
ENSMUSG00000033967	Rnf225	3.1849e-08	5.34467e-06	4.31002	10.4929	2.43453
ENSMUSG00000076258	Gm23935	0.00079497	0.0275064	12.0784	29.4652	2.4395
ENSMUSG00000077563	Snora68	5.709e-09	1.16126e-06	15.7686	38.6083	2.44843
ENSMUSG00000099583	Hist1h3d	1.84705e-06	0.000211937	5.24349	12.9357	2.467
ENSMUSG00000088252	Snord13	3.60192e-09	7.79931e-07	11.5023	28.426	2.47132
ENSMUSG00000081302	Gm12020	9.70325e-07	0.000117357	2.05483	5.10597	2.48487
ENSMUSG00000097378	B230208H11Rik	4.61657e-09	9.68399e-07	3.79357	9.48523	2.50035
ENSMUSG00000101972	Hist1h3i	3.82347e-06	0.000404174	4.27266	10.8436	2.5379
ENSMUSG00000080486	Snord100	2.71104e-05	0.00217938	2.18618	5.56344	2.54483
ENSMUSG00000095217	Hist1h2bn	1.74488e-06	0.000201939	2.59762	6.69094	2.57579
ENSMUSG00000065287	Gm24451	2.50833e-12	1.2472e-09	6.11177	15.8929	2.60038
ENSMUSG00000069267	Hist1h3b	6.65605e-06	0.00065704	8.69225	22.8032	2.62339
ENSMUSG00000096349	Gm22513	2.10555e-05	0.00174488	2.10332	5.54465	2.63615
ENSMUSG00000061482	Hist1h4d	1.87689e-07	2.62471e-05	6.87681	18.7714	2.72967
ENSMUSG00000052565	Hist1h1d	8.33692e-09	1.67049e-06	15.1232	41.8132	2.76485
ENSMUSG00000064372	mt-Tp	2.93489e-07	3.94009e-05	62.9238	174.252	2.76925
ENSMUSG00000069268	Hist1h2bf	2.30206e-05	0.00187304	1.6692	4.79039	2.86987
ENSMUSG00000096010	Hist4h4	6.49533e-10	1.77959e-07	14.4015	41.4289	2.87671
ENSMUSG00000069273	Hist1h3e	1.09838e-07	1.60081e-05	12.0546	34.8345	2.88973
ENSMUSG00000060678	Hist1h4c	2.83005e-08	4.87095e-06	3.75691	11.0285	2.93552
ENSMUSG00000058385	Hist1h2bg	1.72581e-06	0.00020147	2.18895	6.5124	2.97513
ENSMUSG00000065208	Gm24616	3.41269e-11	1.27265e-08	16.3568	48.6672	2.97535
ENSMUSG00000065922	n-R5-8s1	0.000107289	0.00663757	1.60183	4.81343	3.00495
ENSMUSG00000064917	Gm22574	6.27538e-07	7.80065e-05	2.48462	7.49573	3.01686
ENSMUSG00000094338	Hist1h2bl	1.23155e-06	0.000146315	2.14671	6.50234	3.02898
ENSMUSG00000065734	Snord49a	1.36024e-05	0.00117814	1.94506	5.91964	3.04342
ENSMUSG00000086173	Kis2	6.00071e-08	9.45922e-06	2.41412	7.38948	3.06094
ENSMUSG00000069300	Hist1h2bj	1.83256e-10	5.85766e-08	29.3267	90.6817	3.09212
ENSMUSG00000050936	Gm42743	1.46742e-15	3.94002e-12	15.7604	48.8826	3.1016
ENSMUSG00000084453	Gm24596	1.74827e-12	9.15262e-10	6.20584	19.3566	3.11909
ENSMUSG00000057359	Gm17494	5.71075e-12	2.39584e-09	5.00769	15.6645	3.12809
ENSMUSG00000077506	Scarna9	2.77195e-08	4.83292e-06	33.8437	105.906	3.12928
ENSMUSG00000069919	Hba-a1	0.000848601	0.0286964	7.58876	23.8062	3.13704
ENSMUSG00000085393	Gm11280	6.05954e-08	9.45922e-06	3.36159	10.6572	3.17027
ENSMUSG00000069274	Hist1h4f	2.584e-06	0.000284346	2.89201	9.23135	3.19202
ENSMUSG00000088689	Scarna17	2.15752e-09	4.90927e-07	5.59092	17.9246	3.20602
ENSMUSG00000092837	Rpph1	8.9732e-11	3.08885e-08	8.73066	28.7611	3.29427
ENSMUSG00000064338	mt-Tv	2.16656e-07	2.99857e-05	13.5684	44.885	3.30806
ENSMUSG00000064347	mt-Ta	9.19056e-10	2.37276e-07	14.0847	47.5755	3.37782
ENSMUSG00000064288	Hist1h4k	8.31222e-10	2.18807e-07	2.32649	8.07538	3.47106
ENSMUSG00000064472	Gm23407	2.78858e-09	6.23944e-07	2.40487	8.38278	3.48575
ENSMUSG00000065226	Gm25791	1.03388e-09	2.61883e-07	2.17092	7.57291	3.48834
ENSMUSG00000064682	Gm25813	3.95435e-06	0.000414743	2.8626	10.1861	3.55833
ENSMUSG00000055296	Tmem245	7.86713e-15	1.3202e-11	280.152	1003.95	3.58358
ENSMUSG00000077734	Snord83b	7.15282e-08	1.10375e-05	2.23452	8.06635	3.60988
ENSMUSG00000064343	mt-Tq	1.33874e-08	2.52658e-06	161.062	592.854	3.68091
ENSMUSG00000075031	Hist1h2bb	1.03819e-08	2.01996e-06	2.15924	7.97489	3.69338
ENSMUSG00000098778	Gm27231	1.94623e-11	7.46518e-09	10.3426	38.2399	3.69731
ENSMUSG00000064844	Gm26202	5.09111e-08	8.13669e-06	2.137	7.92354	3.7078
ENSMUSG00000091405	Hist2h4	3.19312e-09	7.02748e-07	7.7513	29.5152	3.80778
ENSMUSG00000069308	Hist1h2bp	4.45078e-10	1.24483e-07	2.50241	9.54384	3.81386
ENSMUSG00000096037	n-R5s136	7.92836e-08	1.19971e-05	1.98024	7.62359	3.84984
ENSMUSG00000088185	Scarna2	1.00906e-05	0.000934253	1.51368	5.86188	3.87261
ENSMUSG00000064336	mt-Tf	0.000260241	0.0125674	2.46109	9.60716	3.90363
ENSMUSG00000064992	Gm22421	1.13195e-09	2.81417e-07	1.60812	6.56029	4.07947
ENSMUSG00000065701	Rny1	2.61514e-13	1.75541e-10	37.4289	154.007	4.11466
ENSMUSG00000064899	Snord118	4.67382e-08	7.55977e-06	1.50701	6.2439	4.14325
ENSMUSG00000065037	Rn7sk	2.26267e-13	1.59875e-10	10.4871	43.8114	4.17765
ENSMUSG00000096341	Gm22886	1.91259e-09	4.50466e-07	1.33964	5.64128	4.21104
ENSMUSG00000094655	Gm25360	1.35504e-08	2.52658e-06	7.89897	33.6288	4.25737
ENSMUSG00000094229	Gm22969	7.72829e-14	7.41088e-11	3.47526	15.2407	4.38548
ENSMUSG00000088088	Rmrp	1.82936e-13	1.43227e-10	3.40195	15.1212	4.44485
ENSMUSG00000065232	Gm22973	1.89942e-10	5.93017e-08	24.1093	107.516	4.45954
ENSMUSG00000064464	Gm25078	1.92036e-13	1.43227e-10	2.60331	11.6955	4.49254
ENSMUSG00000064823	Snord82	2.19578e-06	0.000247717	1.41698	6.40941	4.52329
ENSMUSG00000065743	Gm25008	1.1509e-11	4.68208e-09	1.468	6.74001	4.59128
ENSMUSG00000067292	Gm10203	1.16879e-09	2.85291e-07	1.36019	6.2922	4.62597
ENSMUSG00000105167	Snord43	5.63477e-12	2.39584e-09	8.86706	41.8746	4.72249
ENSMUSG00000094377	Gm24407	3.21709e-10	9.59765e-08	2.05245	10.1294	4.93528
ENSMUSG00000065176	Rnu12	1.77258e-12	9.15262e-10	7.8827	40.4595	5.13269
ENSMUSG00000088148	Mir1983	4.49659e-12	2.08161e-09	11.1023	59.353	5.34603
ENSMUSG00000096243	Gm24265	2.95885e-12	1.41866e-09	1.69316	9.18845	5.4268
ENSMUSG00000080538	Gm25541	7.29107e-17	2.44707e-13	10.0661	54.9906	5.46297
ENSMUSG00000064349	mt-Tc	3.51745e-08	5.75875e-06	91.1675	500.94	5.49472
ENSMUSG00000094405	Gm23143	3.38578e-07	4.50041e-05	0.974222	5.57952	5.72715
ENSMUSG00000065145	Vaultrc5	4.27301e-13	2.49414e-10	21.0874	122.632	5.81543
ENSMUSG00000073940	Hbb-bt	8.3558e-05	0.00536731	2.26221	13.6093	6.01593
ENSMUSG00000095676	Gm25099	7.66412e-07	9.35856e-05	1.50664	9.71917	6.45091
ENSMUSG00000064945	Rny3	2.24061e-17	1.00267e-13	71.8654	470.621	6.54865
ENSMUSG00000095087	Gm25328	5.10433e-12	2.28419e-09	3.4623	23.0289	6.65132
ENSMUSG00000065368	Gm24414	6.87612e-10	1.84624e-07	1.02813	7.02461	6.83242
ENSMUSG00000052305	Hbb-bs	2.85403e-05	0.00226696	3.84424	26.3137	6.84496
ENSMUSG00000094137	Gm22264	1.66781e-10	5.46105e-08	2.41302	16.6895	6.91644
ENSMUSG00000096931	Gm26656	4.15381e-10	1.20785e-07	5.93669	41.2743	6.95241
ENSMUSG00000096018	Gm26435	9.3553e-14	8.37299e-11	1.59924	11.3557	7.10067
ENSMUSG00000065752	Gm23344	1.59531e-08	2.93384e-06	1.12536	8.17783	7.26683
ENSMUSG00000077791	Gm25563	3.63993e-13	2.32696e-10	1.2853	9.83637	7.65297
ENSMUSG00000065872	Gm25681	4.01664e-18	5.39233e-14	1.1632	8.93172	7.67859
ENSMUSG00000077323	Rnu11	7.60186e-15	1.3202e-11	32.3844	251.341	7.76118
ENSMUSG00000065683	Gm23731	4.17668e-11	1.51546e-08	1.10001	8.62133	7.83748
ENSMUSG00000093864	Gm22633	1.61556e-14	1.8074e-11	0.734343	5.76134	7.84556
ENSMUSG00000094131	Gm22265	1.90927e-09	4.50466e-07	1.7481	14.1761	8.10945
ENSMUSG00000093983	Gm25431	1.59214e-12	8.90605e-10	1.38721	11.2717	8.12549
ENSMUSG00000064626	Gm22306	4.19134e-13	2.49414e-10	1.75434	14.323	8.16431
ENSMUSG00000096043	Gm24968	1.04484e-14	1.55856e-11	2.77173	22.7703	8.21519
ENSMUSG00000095584	Gm22628	1.17468e-13	9.85632e-11	1.92552	17.5066	9.09193
ENSMUSG00000096208	Gm22070	4.22861e-10	1.20785e-07	0.655934	6.37111	9.71303
ENSMUSG00000065926	Gm22798	1.26936e-14	1.6482e-11	1.4455	14.2415	9.85235
ENSMUSG00000094471	Gm25937	2.06665e-17	1.00267e-13	0.793759	9.02255	11.3669
ENSMUSG00000064494	Gm22063	3.08908e-15	6.91182e-12	2.83688	32.2639	11.373
ENSMUSG00000065913	Gm24448	1.50613e-11	5.947e-09	0.668758	8.24451	12.3281
ENSMUSG00000096633	Gm22170	3.06127e-14	3.16135e-11	0.634733	7.99938	12.6028
ENSMUSG00000095752	Gm24182	1.35048e-14	1.6482e-11	0.580683	7.9801	13.7426
ENSMUSG00000065127	Gm26127	4.61727e-11	1.63123e-08	0.445006	6.23143	14.003
ENSMUSG00000032758	Kap	1.8954e-08	3.39276e-06	0.735225	17.0768	23.2266
