# Supplementary material for: Differential responses to maternal diabetes in embryo and visceral yolk sac
Source: Front Cell Dev Biol. 2023 Oct 19;11:1273641. doi: 10.3389/fcell.2023.1273641 (PMC10620973; doi:10.3389/fcell.2023.1273641)
Supplement: Supplementary file 2 [file Table3.XLSX]

## Sheet: Pearson_All Embryo
This file contains three Sheets with gene lists according to Pearson coefficcients between |1 - 0.5|: Pearson_All coefficients were calculated over all 66 samples in the experiment; Pearson_N coefficients were calculated over 33 samples from normal pregnancies; Pearson D coefficients were caculated over 33 samples from diabetic pregnancies
Data are for genes expressed in Embryos
ensembl ID	mgi_symbol	Pearson_Corr
ENSMUSG00000063415	Cyp26b1	0.761886
ENSMUSG00000069171	Nr2f1	0.75367
ENSMUSG00000032368	Zic1	0.753529
ENSMUSG00000025927	Tfap2b	0.730325
ENSMUSG00000024302	Dtna	0.728716
ENSMUSG00000047786	Lix1	0.716488
ENSMUSG00000013936	Myl2	0.69738
ENSMUSG00000024120	Lrpprc	0.683189
ENSMUSG00000022836	Mylk	0.680925
ENSMUSG00000036139	Hoxc9	0.674624
ENSMUSG00000035458	Tnni3	0.672101
ENSMUSG00000043496	Tril	0.670011
ENSMUSG00000041616	Nppa	0.669659
ENSMUSG00000046997	Spsb4	0.668085
ENSMUSG00000039473	Ubn1	0.660008
ENSMUSG00000022035	Ccdc25	0.659548
ENSMUSG00000057967	Fgf18	0.654926
ENSMUSG00000035268	Pkig	0.654079
ENSMUSG00000030551	Nr2f2	0.653413
ENSMUSG00000061086	Myl4	0.645993
ENSMUSG00000029345	Tfip11	0.645765
ENSMUSG00000025469	Msx3	0.640407
ENSMUSG00000026360	Rgs2	0.636493
ENSMUSG00000041476	Smpx	0.636384
ENSMUSG00000032532	Cck	0.633553
ENSMUSG00000095139	Pou3f2	0.63146
ENSMUSG00000050628	Ubald2	0.631027
ENSMUSG00000058239	Usf2	0.6299
ENSMUSG00000017716	Birc5	0.626257
ENSMUSG00000085645	NA	0.624139
ENSMUSG00000033585	Ndn	0.624034
ENSMUSG00000061353	Cxcl12	0.622928
ENSMUSG00000028358	Zfp618	0.621535
ENSMUSG00000045515	Pou3f3	0.618625
ENSMUSG00000096001	2610528A11Rik	0.618509
ENSMUSG00000036864	Proser3	0.618291
ENSMUSG00000038227	Hoxa9	0.616638
ENSMUSG00000031312	Itgb1bp2	0.614725
ENSMUSG00000052593	Adam17	0.614676
ENSMUSG00000048895	Cdk5r1	0.614565
ENSMUSG00000022122	Ednrb	0.611748
ENSMUSG00000052949	NA	0.611264
ENSMUSG00000078202	Nrarp	0.610354
ENSMUSG00000029309	Sparcl1	0.60475
ENSMUSG00000071644	Eef1g	0.604536
ENSMUSG00000033006	Sox10	0.604134
ENSMUSG00000028792	Ak2	0.603852
ENSMUSG00000021099	Six6	0.602876
ENSMUSG00000021200	Asb2	0.601672
ENSMUSG00000022475	Hdac7	0.601064
ENSMUSG00000025144	Cenpx	0.595958
ENSMUSG00000024501	Dpysl3	0.595447
ENSMUSG00000029838	Ptn	0.594989
ENSMUSG00000056201	Cfl1	0.593208
ENSMUSG00000073889	Il11ra1	0.592972
ENSMUSG00000021835	Bmp4	0.592452
ENSMUSG00000060600	Eno3	0.592432
ENSMUSG00000030788	Rnf141	0.590796
ENSMUSG00000040998	Npnt	0.590525
ENSMUSG00000039115	Itga9	0.590188
ENSMUSG00000023039	Krt7	0.589834
ENSMUSG00000053644	Aldh7a1	0.588942
ENSMUSG00000038663	NA	0.588389
ENSMUSG00000019817	Plagl1	0.58439
ENSMUSG00000058655	Eif4b	0.584381
ENSMUSG00000002326	Gmpr2	0.583785
ENSMUSG00000016763	Scube1	0.582274
ENSMUSG00000020469	Myl7	0.582072
ENSMUSG00000001661	Hoxc6	0.58191
ENSMUSG00000000753	Serpinf1	0.580601
ENSMUSG00000003868	Ruvbl2	0.579928
ENSMUSG00000056917	Sipa1	0.578468
ENSMUSG00000004056	Akt2	0.578088
ENSMUSG00000040666	Sh3bgr	0.578053
ENSMUSG00000030110	Ret	0.575127
ENSMUSG00000036061	Smug1	0.573777
ENSMUSG00000021311	Mtr	0.572908
ENSMUSG00000044707	Ccnjl	0.572608
ENSMUSG00000030795	Fus	0.571872
ENSMUSG00000029546	Uncx	0.571628
ENSMUSG00000041733	Coq5	0.570917
ENSMUSG00000100005	NA	0.570358
ENSMUSG00000031486	Adgra2	0.569677
ENSMUSG00000023022	Lima1	0.567869
ENSMUSG00000026043	Col3a1	0.567777
ENSMUSG00000028757	Ddost	0.567109
ENSMUSG00000026312	Cdh7	0.566898
ENSMUSG00000046269	Usp27x	0.566281
ENSMUSG00000023991	Foxp4	0.565254
ENSMUSG00000052214	Opa3	0.562922
ENSMUSG00000028988	Ctnnbip1	0.562914
ENSMUSG00000023004	Tuba1b	0.562735
ENSMUSG00000032394	Igdcc3	0.561718
ENSMUSG00000024426	Atat1	0.561438
ENSMUSG00000078652	Psme3	0.559686
ENSMUSG00000038910	Plcl2	0.557939
ENSMUSG00000042834	Nrep	0.557335
ENSMUSG00000036169	Sostdc1	0.557247
ENSMUSG00000062456	Rpl9-ps6	0.556905
ENSMUSG00000002043	Trappc6a	0.5565
ENSMUSG00000072492	NA	0.556223
ENSMUSG00000045503	Sys1	0.556216
ENSMUSG00000045136	Tubb2b	0.556008
ENSMUSG00000035754	Wdr18	0.554887
ENSMUSG00000028527	Ak4	0.554544
ENSMUSG00000024579	Pcyox1l	0.552934
ENSMUSG00000049641	Vgll2	0.552567
ENSMUSG00000029174	Tbc1d1	0.552247
ENSMUSG00000035769	Xylb	0.551131
ENSMUSG00000004508	Gab2	0.550621
ENSMUSG00000074922	Fam122a	0.550079
ENSMUSG00000020471	Pold2	0.550035
ENSMUSG00000020780	Srp68	0.54993
ENSMUSG00000003814	Calr	0.549653
ENSMUSG00000004100	Ppan	0.549573
ENSMUSG00000020456	Ogdh	0.548529
ENSMUSG00000020441	2310033P09Rik	0.546729
ENSMUSG00000038429	Usp5	0.546279
ENSMUSG00000075467	Dnlz	0.545679
ENSMUSG00000021974	Fgf9	0.545111
ENSMUSG00000067430	Zfp763	0.545103
ENSMUSG00000003810	Mast2	0.543708
ENSMUSG00000016344	Ppdpf	0.542967
ENSMUSG00000035545	Leng8	0.542607
ENSMUSG00000078517	Emc1	0.541364
ENSMUSG00000030470	Csrp3	0.541333
ENSMUSG00000029335	Bmp3	0.541025
ENSMUSG00000007122	Casq1	0.540559
ENSMUSG00000001418	Glmp	0.539695
ENSMUSG00000067818	Myl9	0.539218
ENSMUSG00000025555	Farp1	0.538979
ENSMUSG00000021367	Edn1	0.53837
ENSMUSG00000024053	Emilin2	0.538092
ENSMUSG00000021621	Zcchc9	0.537654
ENSMUSG00000026418	Tnni1	0.53758
ENSMUSG00000059895	Ptp4a3	0.537203
ENSMUSG00000027848	NA	0.537107
ENSMUSG00000058056	Palld	0.536935
ENSMUSG00000020653	Klf11	0.53567
ENSMUSG00000034926	Dhcr24	0.535538
ENSMUSG00000085399	NA	0.535299
ENSMUSG00000024208	Uqcc2	0.534892
ENSMUSG00000027168	Pax6	0.534246
ENSMUSG00000032295	Man2c1	0.534039
ENSMUSG00000035478	Mbd3	0.533689
ENSMUSG00000037034	Pax1	0.533598
ENSMUSG00000037995	Igsf9	0.533336
ENSMUSG00000093460	NA	0.532937
ENSMUSG00000026414	Tnnt2	0.532811
ENSMUSG00000027291	Vps39	0.531442
ENSMUSG00000097348	NA	0.530631
ENSMUSG00000002778	Kdelr1	0.529259
ENSMUSG00000019433	Gipc1	0.528962
ENSMUSG00000032705	Exd2	0.528435
ENSMUSG00000040415	Dtx3	0.528415
ENSMUSG00000028416	Bag1	0.527709
ENSMUSG00000032291	Crabp1	0.527395
ENSMUSG00000095403	NA	0.527126
ENSMUSG00000027435	Cd93	0.526454
ENSMUSG00000020308	Tpgs1	0.525454
ENSMUSG00000030513	Pcsk6	0.525304
ENSMUSG00000051550	Zfp579	0.524731
ENSMUSG00000031972	Acta1	0.524458
ENSMUSG00000043311	D17H6S53E	0.523815
ENSMUSG00000037605	Adgrl3	0.523592
ENSMUSG00000034673	Pbx2	0.522921
ENSMUSG00000007039	Ddah2	0.522075
ENSMUSG00000035863	Palm	0.521515
ENSMUSG00000020205	Phlda1	0.521438
ENSMUSG00000031458	Coprs	0.521438
ENSMUSG00000003444	Med29	0.520986
ENSMUSG00000038156	Spon1	0.520656
ENSMUSG00000059939	9430015G10Rik	0.520647
ENSMUSG00000007603	Dus3l	0.520457
ENSMUSG00000041697	Cox6a1	0.52037
ENSMUSG00000040749	Siah1b	0.519246
ENSMUSG00000025743	Sdc3	0.518956
ENSMUSG00000028780	Sema3c	0.518276
ENSMUSG00000025010	Ccnj	0.518138
ENSMUSG00000027411	Vps16	0.518087
ENSMUSG00000020451	Limk2	0.517587
ENSMUSG00000026976	Pax8	0.517476
ENSMUSG00000033916	Chmp2a	0.517468
ENSMUSG00000022425	Enpp2	0.517447
ENSMUSG00000022485	Hoxc5	0.517386
ENSMUSG00000026558	Uck2	0.517234
ENSMUSG00000027394	Ttl	0.517187
ENSMUSG00000020950	Foxg1	0.516766
ENSMUSG00000074793	Hspa12b	0.516467
ENSMUSG00000039376	Synpo2l	0.516163
ENSMUSG00000005161	Prdx2	0.516124
ENSMUSG00000034748	Sirt6	0.515989
ENSMUSG00000059743	Fdps	0.514431
ENSMUSG00000040048	Ndufb10	0.51427
ENSMUSG00000003808	Farsa	0.513792
ENSMUSG00000028884	Rpa2	0.513522
ENSMUSG00000028107	Tars2	0.513301
ENSMUSG00000042502	Cd2bp2	0.513276
ENSMUSG00000070282	NA	0.513012
ENSMUSG00000045930	Clec14a	0.512824
ENSMUSG00000011257	Pabpc4	0.512744
ENSMUSG00000043969	Emx2	0.511584
ENSMUSG00000031642	Sh3rf1	0.511149
ENSMUSG00000032604	Qars	0.510794
ENSMUSG00000066705	Fxyd6	0.510609
ENSMUSG00000038236	Hoxa7	0.510149
ENSMUSG00000087687	Pet100	0.509811
ENSMUSG00000028944	Prkag2	0.509648
ENSMUSG00000001029	Icam2	0.509531
ENSMUSG00000049907	Rasl11b	0.509298
ENSMUSG00000037824	Tspan14	0.508821
ENSMUSG00000053093	Myh7	0.508519
ENSMUSG00000037820	Tgm2	0.508516
ENSMUSG00000085385	NA	0.508135
ENSMUSG00000036523	Greb1	0.507495
ENSMUSG00000089839	NA	0.507466
ENSMUSG00000042372	Dmrt3	0.507248
ENSMUSG00000029291	Rufy3	0.506503
ENSMUSG00000013921	Clip3	0.506346
ENSMUSG00000025027	Xpnpep1	0.506282
ENSMUSG00000025239	Limd1	0.505324
ENSMUSG00000029392	Rilpl1	0.505144
ENSMUSG00000029126	Nsg1	0.505016
ENSMUSG00000018042	Cyb5r3	0.504865
ENSMUSG00000020163	Uqcr11	0.504316
ENSMUSG00000037370	Enpp1	0.504283
ENSMUSG00000024610	Cd74	0.503868
ENSMUSG00000068614	Actc1	0.503636
ENSMUSG00000019428	Fkbp8	0.502522
ENSMUSG00000036040	Adamtsl2	0.501878
ENSMUSG00000039607	Rbms3	0.501633
ENSMUSG00000031818	Cox4i1	0.500825
ENSMUSG00000027937	Jtb	0.500773
ENSMUSG00000029575	Mmab	0.500376
ENSMUSG00000042210	NA	0.499882
ENSMUSG00000020778	Ten1	0.499749
ENSMUSG00000027860	Vangl1	-0.49973
ENSMUSG00000027667	Zfp639	-0.499843
ENSMUSG00000020687	Cdc27	-0.500073
ENSMUSG00000030452	Nipa2	-0.501046
ENSMUSG00000025949	Pikfyve	-0.502115
ENSMUSG00000053774	Ubxn7	-0.502238
ENSMUSG00000018322	Tomm34	-0.502394
ENSMUSG00000029446	Psph	-0.503185
ENSMUSG00000022749	Tbc1d23	-0.503279
ENSMUSG00000061718	Ppp1r1b	-0.503579
ENSMUSG00000028580	Pum1	-0.503826
ENSMUSG00000041926	Rnpep	-0.5039
ENSMUSG00000042367	Gjb3	-0.504046
ENSMUSG00000036390	Gadd45a	-0.504203
ENSMUSG00000033965	Slc16a2	-0.50431
ENSMUSG00000020097	Sgpl1	-0.504435
ENSMUSG00000042363	Lgalsl	-0.504943
ENSMUSG00000051220	Ercc6l	-0.505661
ENSMUSG00000074682	Zcchc3	-0.506812
ENSMUSG00000048546	Tob2	-0.507489
ENSMUSG00000024165	Jpt2	-0.507616
ENSMUSG00000031197	Vbp1	-0.507753
ENSMUSG00000035293	G2e3	-0.508241
ENSMUSG00000040446	Rprd1a	-0.50826
ENSMUSG00000001767	Crnkl1	-0.508706
ENSMUSG00000000804	Usp32	-0.508816
ENSMUSG00000040302	Rbm48	-0.509316
ENSMUSG00000044150	Bclaf3	-0.509376
ENSMUSG00000005892	Trh	-0.509679
ENSMUSG00000038072	Galnt11	-0.510122
ENSMUSG00000034192	Lsm3	-0.510533
ENSMUSG00000049764	Zfp280b	-0.511385
ENSMUSG00000040455	Usp45	-0.511993
ENSMUSG00000015766	Eps8	-0.512323
ENSMUSG00000038023	Atp6v0a2	-0.512918
ENSMUSG00000014402	Tsg101	-0.512943
ENSMUSG00000029186	Pi4k2b	-0.513896
ENSMUSG00000022186	Oxct1	-0.514224
ENSMUSG00000033411	Ctdspl2	-0.514426
ENSMUSG00000030638	Sh3gl3	-0.515698
ENSMUSG00000034160	Ogt	-0.515713
ENSMUSG00000048285	Frmd6	-0.515751
ENSMUSG00000032422	Snx14	-0.515891
ENSMUSG00000030509	Asb7	-0.517052
ENSMUSG00000003226	Ranbp2	-0.517482
ENSMUSG00000023025	Larp4	-0.517636
ENSMUSG00000042699	Dhx9	-0.517814
ENSMUSG00000025723	Nmb	-0.519169
ENSMUSG00000032826	Ank2	-0.519501
ENSMUSG00000020273	Papolg	-0.519572
ENSMUSG00000021224	Numb	-0.519958
ENSMUSG00000062908	Acadm	-0.52001
ENSMUSG00000032727	Mier3	-0.520518
ENSMUSG00000034111	Tmed8	-0.520598
ENSMUSG00000053414	Hunk	-0.520966
ENSMUSG00000032336	Nptn	-0.521141
ENSMUSG00000032475	Nck1	-0.521141
ENSMUSG00000036890	Gtdc1	-0.521758
ENSMUSG00000042211	Fbxo38	-0.521953
ENSMUSG00000025982	Sf3b1	-0.522047
ENSMUSG00000036053	Fmnl2	-0.522843
ENSMUSG00000025993	Slc40a1	-0.523442
ENSMUSG00000034158	Lrrc58	-0.52366
ENSMUSG00000027820	Mme	-0.523977
ENSMUSG00000048581	E130311K13Rik	-0.524913
ENSMUSG00000031111	Igsf1	-0.525039
ENSMUSG00000027349	Fam98b	-0.525054
ENSMUSG00000032216	Nedd4	-0.525217
ENSMUSG00000039431	Mtmr7	-0.525538
ENSMUSG00000073139	Tmem185a	-0.525632
ENSMUSG00000064128	Cenpj	-0.525733
ENSMUSG00000022828	Gtf2e1	-0.525871
ENSMUSG00000037174	Elf2	-0.525887
ENSMUSG00000039126	Prune2	-0.527051
ENSMUSG00000029246	Ppat	-0.527432
ENSMUSG00000028933	Xrcc2	-0.527511
ENSMUSG00000031835	Mbtps1	-0.528098
ENSMUSG00000054252	Fgfr3	-0.528202
ENSMUSG00000029203	Ube2k	-0.529646
ENSMUSG00000001260	Gabrg1	-0.531407
ENSMUSG00000039748	Exo1	-0.531972
ENSMUSG00000032640	Chsy1	-0.532664
ENSMUSG00000033624	Pdpr	-0.533389
ENSMUSG00000005506	Celf1	-0.533909
ENSMUSG00000105879	NA	-0.534143
ENSMUSG00000024068	Spast	-0.534942
ENSMUSG00000020115	Tbk1	-0.535274
ENSMUSG00000034485	Uaca	-0.535829
ENSMUSG00000027203	Dut	-0.535849
ENSMUSG00000042808	Gpx2	-0.536212
ENSMUSG00000044864	Ankrd50	-0.53648
ENSMUSG00000049878	Rlf	-0.536812
ENSMUSG00000026784	Pdss1	-0.536819
ENSMUSG00000093594	NA	-0.536945
ENSMUSG00000032902	Slc16a1	-0.537368
ENSMUSG00000047248	C2cd3	-0.537585
ENSMUSG00000004446	Bid	-0.537939
ENSMUSG00000042032	Mat2b	-0.538713
ENSMUSG00000008730	Hipk1	-0.53988
ENSMUSG00000031099	Smarca1	-0.540141
ENSMUSG00000040040	Ift88	-0.54077
ENSMUSG00000067860	Zic3	-0.541783
ENSMUSG00000054727	1700013H16Rik	-0.542364
ENSMUSG00000036591	Arhgap21	-0.543273
ENSMUSG00000000902	Smarcb1	-0.543366
ENSMUSG00000030894	Tpp1	-0.543945
ENSMUSG00000051490	Foxd4	-0.544424
ENSMUSG00000033054	Npat	-0.545077
ENSMUSG00000039252	Lgi2	-0.545694
ENSMUSG00000027534	Snx16	-0.546898
ENSMUSG00000036707	Cab39	-0.548153
ENSMUSG00000056812	St8sia3	-0.548222
ENSMUSG00000063065	Mapk3	-0.548335
ENSMUSG00000055319	Sec23ip	-0.55005
ENSMUSG00000028089	Chd1l	-0.550715
ENSMUSG00000034042	Gpbp1l1	-0.550824
ENSMUSG00000024614	Tmx3	-0.5524
ENSMUSG00000034636	Zyg11b	-0.552829
ENSMUSG00000032030	Cul5	-0.553941
ENSMUSG00000032420	Nt5e	-0.554041
ENSMUSG00000059890	Ube4a	-0.554581
ENSMUSG00000019966	Kitl	-0.555295
ENSMUSG00000034908	Sidt2	-0.555586
ENSMUSG00000004356	Utp20	-0.555947
ENSMUSG00000038518	Jarid2	-0.557321
ENSMUSG00000023913	Pla2g7	-0.557944
ENSMUSG00000031386	Hcfc1	-0.558694
ENSMUSG00000039286	Fndc3b	-0.559256
ENSMUSG00000020250	Txnrd1	-0.559764
ENSMUSG00000041930	Fam222a	-0.560851
ENSMUSG00000090125	Pou3f1	-0.561286
ENSMUSG00000037572	Wdhd1	-0.561584
ENSMUSG00000054280	Prr14l	-0.561613
ENSMUSG00000045205	Dpy19l4	-0.56209
ENSMUSG00000031565	Fgfr1	-0.562496
ENSMUSG00000033014	Trim33	-0.562884
ENSMUSG00000026283	Ing5	-0.564179
ENSMUSG00000044337	Ackr3	-0.564196
ENSMUSG00000037808	Fam76b	-0.564514
ENSMUSG00000025173	Wdr45b	-0.564572
ENSMUSG00000035325	Sec31a	-0.568984
ENSMUSG00000044393	Dsg2	-0.569431
ENSMUSG00000022142	Nup155	-0.569698
ENSMUSG00000021587	Pcsk1	-0.569769
ENSMUSG00000027698	Nceh1	-0.571538
ENSMUSG00000034573	Ptpn13	-0.571974
ENSMUSG00000029859	Epha1	-0.57258
ENSMUSG00000029192	Tbc1d14	-0.574913
ENSMUSG00000038563	Efl1	-0.575823
ENSMUSG00000027778	Ift80	-0.577015
ENSMUSG00000024759	Atl3	-0.577114
ENSMUSG00000005656	Snx6	-0.577369
ENSMUSG00000026473	Glul	-0.579562
ENSMUSG00000020953	Coch	-0.579699
ENSMUSG00000021477	Ctsl	-0.580356
ENSMUSG00000041649	Klf8	-0.581088
ENSMUSG00000027287	Snap23	-0.582345
ENSMUSG00000020454	Eif4enif1	-0.582532
ENSMUSG00000024521	Pmaip1	-0.583444
ENSMUSG00000024619	Cdx1	-0.584208
ENSMUSG00000030536	Iqgap1	-0.585776
ENSMUSG00000021728	Emb	-0.586629
ENSMUSG00000024359	Hspa9	-0.588045
ENSMUSG00000038079	Tmem237	-0.589029
ENSMUSG00000040620	Dhx33	-0.589331
ENSMUSG00000030722	Nfatc2ip	-0.590768
ENSMUSG00000031139	Mcf2	-0.591175
ENSMUSG00000060679	Mrps9	-0.591876
ENSMUSG00000032563	Mrpl3	-0.593604
ENSMUSG00000021400	Wrnip1	-0.594439
ENSMUSG00000026124	Cfc1	-0.596871
ENSMUSG00000020027	Socs2	-0.596925
ENSMUSG00000031467	Agpat5	-0.600296
ENSMUSG00000067261	Foxd3	-0.600527
ENSMUSG00000003153	Slc2a3	-0.602079
ENSMUSG00000020387	Jade2	-0.604455
ENSMUSG00000025968	Ndufs1	-0.605031
ENSMUSG00000009470	Tnpo1	-0.605773
ENSMUSG00000010760	Phlda2	-0.607373
ENSMUSG00000020257	Wdr82	-0.607664
ENSMUSG00000028126	Pip5k1a	-0.607871
ENSMUSG00000026824	Kcnj3	-0.609074
ENSMUSG00000063406	Tmed5	-0.610219
ENSMUSG00000015843	Rxrg	-0.610578
ENSMUSG00000021936	Mapk8	-0.61153
ENSMUSG00000027639	Samhd1	-0.615265
ENSMUSG00000026596	Abl2	-0.617394
ENSMUSG00000024907	Gal	-0.618308
ENSMUSG00000027351	Spred1	-0.619304
ENSMUSG00000046204	Pnma2	-0.623637
ENSMUSG00000026094	Stk17b	-0.623668
ENSMUSG00000031297	Slc7a3	-0.623781
ENSMUSG00000026790	Odf2	-0.623837
ENSMUSG00000029686	Cul1	-0.624166
ENSMUSG00000030990	Pgap2	-0.626591
ENSMUSG00000036093	Arl5a	-0.628638
ENSMUSG00000019866	Crybg1	-0.628886
ENSMUSG00000070738	Dgkd	-0.62893
ENSMUSG00000037270	4932438A13Rik	-0.629821
ENSMUSG00000049516	Spty2d1	-0.630308
ENSMUSG00000033460	Armcx1	-0.630695
ENSMUSG00000020458	Rtn4	-0.633223
ENSMUSG00000025862	Stag2	-0.640389
ENSMUSG00000035051	Dhx57	-0.640459
ENSMUSG00000027478	Dnmt3b	-0.641071
ENSMUSG00000028412	Slc44a1	-0.641128
ENSMUSG00000039068	Zzz3	-0.644398
ENSMUSG00000015023	Ddx19a	-0.652348
ENSMUSG00000000420	Galnt1	-0.653948
ENSMUSG00000064127	Med14	-0.655951
ENSMUSG00000029265	Dr1	-0.656246
ENSMUSG00000021929	Kpna3	-0.658182
ENSMUSG00000044221	Grsf1	-0.658384
ENSMUSG00000075304	Sp5	-0.660718
ENSMUSG00000042942	Greb1l	-0.666235
ENSMUSG00000030231	Plekha5	-0.669658
ENSMUSG00000079037	Prnp	-0.680359
ENSMUSG00000021109	Hif1a	-0.680555
ENSMUSG00000037316	Bag4	-0.681002
ENSMUSG00000028173	Wls	-0.682806
ENSMUSG00000037815	Ctnna1	-0.686254
ENSMUSG00000039456	Morc3	-0.694316
ENSMUSG00000020248	Nfyb	-0.706558
ENSMUSG00000036990	Otud4	-0.745846

## Sheet: Pearson_N Embryo
Pearson_N
ensemblid	mgi_symbol	Pearson_Corr
ENSMUSG00000053007	Creb5	0.830247
ENSMUSG00000001657	Hoxc8	0.749285
ENSMUSG00000078202	Nrarp	0.738614
ENSMUSG00000051048	P4ha3	0.667237
ENSMUSG00000029153	Ociad2	0.664267
ENSMUSG00000038679	Trps1	0.65906
ENSMUSG00000026976	Pax8	0.650568
ENSMUSG00000046982	Tshz1	0.647701
ENSMUSG00000020950	Foxg1	0.640196
ENSMUSG00000021815	Mss51	0.640188
ENSMUSG00000058056	Palld	0.637278
ENSMUSG00000059791	Nrm	0.634161
ENSMUSG00000101174	Hoxd4	0.632946
ENSMUSG00000038236	Hoxa7	0.624252
ENSMUSG00000029291	Rufy3	0.623752
ENSMUSG00000054509	Parp4	0.622681
ENSMUSG00000049119	Fam110b	0.622585
ENSMUSG00000039607	Rbms3	0.622411
ENSMUSG00000028565	Nfia	0.622301
ENSMUSG00000030507	Dbx1	0.620581
ENSMUSG00000040260	Daam2	0.619955
ENSMUSG00000045930	Clec14a	0.615575
ENSMUSG00000018012	Rac3	0.613619
ENSMUSG00000038692	Hoxb4	0.611494
ENSMUSG00000042498	D330045A20Rik	0.60927
ENSMUSG00000029765	Plxna4	0.608647
ENSMUSG00000045294	Insig1	0.607064
ENSMUSG00000039328	Rnf122	0.606818
ENSMUSG00000038872	Zfhx3	0.606151
ENSMUSG00000027750	Postn	0.605336
ENSMUSG00000030826	Bcat2	0.603796
ENSMUSG00000002307	Daxx	0.60329
ENSMUSG00000001494	Sost	0.601364
ENSMUSG00000051910	Sox6	0.599531
ENSMUSG00000036040	Adamtsl2	0.599441
ENSMUSG00000029335	Bmp3	0.59692
ENSMUSG00000027797	Dclk1	0.596782
ENSMUSG00000018672	Copz2	0.59594
ENSMUSG00000078247	Airn	0.592248
ENSMUSG00000040272	Accs	0.592134
ENSMUSG00000027102	Hoxd8	0.591222
ENSMUSG00000025239	Limd1	0.590277
ENSMUSG00000022377	Asap1	0.587643
ENSMUSG00000025352	Gdf11	0.584384
ENSMUSG00000025278	Flnb	0.581692
ENSMUSG00000048138	Dmrt2	0.581541
ENSMUSG00000022485	Hoxc5	0.581528
ENSMUSG00000065922	n-R5-8s1	0.580218
ENSMUSG00000032705	Exd2	0.579104
ENSMUSG00000033540	Idua	0.578648
ENSMUSG00000012017	Scarf2	0.574938
ENSMUSG00000029505	Ep400	0.573482
ENSMUSG00000032409	Atr	0.573377
ENSMUSG00000021619	Atg10	0.572765
ENSMUSG00000107796	Gm44068	0.572443
ENSMUSG00000040478	Prdm13	0.570875
ENSMUSG00000030199	Etv6	0.57086
ENSMUSG00000034729	Mrps10	0.570468
ENSMUSG00000062319	Gm10115	0.57024
ENSMUSG00000075602	Ly6a	0.56888
ENSMUSG00000037824	Tspan14	0.568785
ENSMUSG00000000184	Ccnd2	0.566496
ENSMUSG00000029661	Col1a2	0.563353
ENSMUSG00000035277	Arx	0.563273
ENSMUSG00000039095	En2	0.562647
ENSMUSG00000103197	Gm37642	0.562
ENSMUSG00000017740	Slc12a5	0.561295
ENSMUSG00000037605	Adgrl3	0.560341
ENSMUSG00000032018	Sc5d	0.560127
ENSMUSG00000022799	Arhgap31	0.558228
ENSMUSG00000038555	Reep2	0.556975
ENSMUSG00000026657	Frmd4a	0.556295
ENSMUSG00000024571	Gm16286	0.555499
ENSMUSG00000045877	4933415A04Rik	0.554261
ENSMUSG00000002266	Zim1	0.553412
ENSMUSG00000039377	Hlx	0.553154
ENSMUSG00000013076	Amotl1	0.549447
ENSMUSG00000043991	Pura	0.548742
ENSMUSG00000031534	Smim19	0.548534
ENSMUSG00000004631	Sgce	0.545179
ENSMUSG00000000149	Gna12	0.544448
ENSMUSG00000055633	Zfp580	0.543806
ENSMUSG00000071064	Zfp827	0.542073
ENSMUSG00000021820	Camk2g	0.541898
ENSMUSG00000018697	Aatf	0.541148
ENSMUSG00000057329	Bcl2	0.540025
ENSMUSG00000105935	Gm43628	0.538929
ENSMUSG00000090115	Usp49	0.538405
ENSMUSG00000102989	Gm38318	0.537817
ENSMUSG00000101609	Kcnq1ot1	0.536798
ENSMUSG00000028710	Atpaf1	0.53667
ENSMUSG00000079598	Clec2l	0.53625
ENSMUSG00000036961	Wnt8b	0.535711
ENSMUSG00000082816	Gm11953	0.535108
ENSMUSG00000033985	Tesk2	0.534944
ENSMUSG00000029482	Aacs	0.534337
ENSMUSG00000053460	Ggcx	0.533831
ENSMUSG00000024014	Pim1	0.533778
ENSMUSG00000069372	Ctxn3	0.533548
ENSMUSG00000023972	Ptk7	0.533078
ENSMUSG00000004895	Prcc	0.532184
ENSMUSG00000020656	Grhl1	0.531671
ENSMUSG00000009687	Fxyd5	0.530465
ENSMUSG00000037936	Scarb1	0.529887
ENSMUSG00000049800	Sertad2	0.528909
ENSMUSG00000033105	Lss	0.528159
ENSMUSG00000032841	Prr5l	0.528137
ENSMUSG00000026058	Khdrbs2	0.528117
ENSMUSG00000047787	Flrt1	0.52776
ENSMUSG00000007610	Gtpbp3	0.52724
ENSMUSG00000027217	Tspan18	0.52474
ENSMUSG00000029767	Calu	0.524076
ENSMUSG00000001493	Meox1	0.523006
ENSMUSG00000059326	Csf2ra	0.522103
ENSMUSG00000020695	Mrc2	0.521922
ENSMUSG00000074505	Fat3	0.520822
ENSMUSG00000080268	Brms1	0.520739
ENSMUSG00000071454	Dtnb	0.520705
ENSMUSG00000059974	Ntm	0.52034
ENSMUSG00000021087	Rtn1	0.520327
ENSMUSG00000104983	Gm42763	0.52017
ENSMUSG00000025969	Nrp2	0.520062
ENSMUSG00000027378	Nphp1	0.519773
ENSMUSG00000015165	Hnrnpl	0.519714
ENSMUSG00000038591	Colec10	0.518211
ENSMUSG00000026342	Slc35f5	0.516545
ENSMUSG00000027498	Cstf1	0.516498
ENSMUSG00000071176	Arhgef10	0.515453
ENSMUSG00000027569	Mrgbp	0.514253
ENSMUSG00000024304	Cdh2	0.513087
ENSMUSG00000068329	Htra2	0.512318
ENSMUSG00000040936	Ulk4	0.511538
ENSMUSG00000030890	Ilk	0.511093
ENSMUSG00000103085	Gm38120	0.510922
ENSMUSG00000037709	Fam13a	0.510829
ENSMUSG00000028137	Celf3	0.510341
ENSMUSG00000032382	Snx1	0.510077
ENSMUSG00000046417	Lrrc75a	0.509668
ENSMUSG00000022297	Fzd6	0.508987
ENSMUSG00000030000	Add2	0.508924
ENSMUSG00000037736	Limch1	0.508046
ENSMUSG00000031951	Tmem231	0.507069
ENSMUSG00000036893	Ehmt1	0.506939
ENSMUSG00000066406	Akap13	0.506829
ENSMUSG00000031391	L1cam	0.506781
ENSMUSG00000027777	Schip1	0.506276
ENSMUSG00000103561	Gm38069	0.504931
ENSMUSG00000030967	Zranb1	0.504342
ENSMUSG00000038560	Sp6	0.502431
ENSMUSG00000061731	Ext1	0.502138
ENSMUSG00000028369	Svep1	0.501721
ENSMUSG00000022489	Pde1b	0.500945
ENSMUSG00000024833	Pola2	0.500807
ENSMUSG00000079317	Trappc2	0.500714
ENSMUSG00000025525	Apool	0.500438
ENSMUSG00000028289	Epha7	0.499827
ENSMUSG00000022338	Eny2	-0.499542
ENSMUSG00000029213	Commd8	-0.499965
ENSMUSG00000060935	Tmem263	-0.501195
ENSMUSG00000026608	Kctd3	-0.501497
ENSMUSG00000079260	Tmppe	-0.501692
ENSMUSG00000029403	Cdkl2	-0.502051
ENSMUSG00000051934	Spats2	-0.502687
ENSMUSG00000039676	Capsl	-0.503204
ENSMUSG00000027331	Knstrn	-0.504213
ENSMUSG00000027997	Casp6	-0.504264
ENSMUSG00000060438	Rps10-ps1	-0.504475
ENSMUSG00000047963	Stbd1	-0.505064
ENSMUSG00000028167	Bdh2	-0.505436
ENSMUSG00000033918	Parl	-0.505525
ENSMUSG00000019878	Hsf2	-0.505726
ENSMUSG00000048616	Nog	-0.50578
ENSMUSG00000004633	Chn2	-0.506008
ENSMUSG00000025491	Ifitm1	-0.507513
ENSMUSG00000038618	Rassf7	-0.507873
ENSMUSG00000021945	Zmym2	-0.507931
ENSMUSG00000002728	Naa20	-0.509462
ENSMUSG00000036779	Papd5	-0.509827
ENSMUSG00000061360	Phf5a	-0.509896
ENSMUSG00000052751	Repin1	-0.510184
ENSMUSG00000041438	Utp4	-0.510836
ENSMUSG00000051232	Tmem199	-0.511953
ENSMUSG00000020305	Asb3	-0.512245
ENSMUSG00000041607	Mbp	-0.512483
ENSMUSG00000004880	Lbr	-0.512505
ENSMUSG00000002741	Ykt6	-0.512965
ENSMUSG00000037025	Foxa2	-0.513212
ENSMUSG00000071551	Akr1c19	-0.513612
ENSMUSG00000026577	Blzf1	-0.514967
ENSMUSG00000021532	Fastkd3	-0.515342
ENSMUSG00000034206	Polq	-0.515449
ENSMUSG00000076137	Gm26384	-0.515476
ENSMUSG00000026219	Trip12	-0.515525
ENSMUSG00000060441	Trim5	-0.515813
ENSMUSG00000036782	Klhl13	-0.515947
ENSMUSG00000037526	Atg14	-0.516201
ENSMUSG00000028622	Mrpl37	-0.516878
ENSMUSG00000041986	Elmod1	-0.51726
ENSMUSG00000040746	Rnf167	-0.51793
ENSMUSG00000031299	Pdha1	-0.517971
ENSMUSG00000047777	Phf13	-0.518213
ENSMUSG00000046032	Snx12	-0.518289
ENSMUSG00000049421	Zfp260	-0.518745
ENSMUSG00000021108	Prkch	-0.518775
ENSMUSG00000027500	Stmn2	-0.518989
ENSMUSG00000042367	Gjb3	-0.519438
ENSMUSG00000019970	Sgk1	-0.520587
ENSMUSG00000026435	Slc45a3	-0.522988
ENSMUSG00000032128	Robo3	-0.523038
ENSMUSG00000021905	Dph3	-0.523251
ENSMUSG00000029501	Ankle2	-0.524222
ENSMUSG00000050552	Lamtor4	-0.524303
ENSMUSG00000030556	Lrrc28	-0.524395
ENSMUSG00000034424	Gcsh	-0.526479
ENSMUSG00000029416	Slc15a4	-0.526525
ENSMUSG00000019471	Cdc37	-0.526627
ENSMUSG00000030042	Pole4	-0.527506
ENSMUSG00000055723	Rras2	-0.528084
ENSMUSG00000073131	Vma21	-0.528112
ENSMUSG00000026626	Ppp2r5a	-0.528179
ENSMUSG00000022313	Utp23	-0.528946
ENSMUSG00000029504	Ddx51	-0.529334
ENSMUSG00000043415	Otud1	-0.531026
ENSMUSG00000046337	Fam178b	-0.531612
ENSMUSG00000018659	Pnpo	-0.534743
ENSMUSG00000041236	Vps41	-0.535044
ENSMUSG00000023460	Rab12	-0.535236
ENSMUSG00000019998	Stx7	-0.535946
ENSMUSG00000105814	Mir703	-0.536613
ENSMUSG00000041264	Uspl1	-0.53689
ENSMUSG00000038467	Chmp4b	-0.538405
ENSMUSG00000002083	Bbc3	-0.539272
ENSMUSG00000030615	Tmem126a	-0.539505
ENSMUSG00000030505	Prmt3	-0.539603
ENSMUSG00000033111	3830406C13Rik	-0.539986
ENSMUSG00000027536	Chmp4c	-0.54
ENSMUSG00000024097	Srsf7	-0.540632
ENSMUSG00000001525	Tubb5	-0.541931
ENSMUSG00000067194	Eif1ax	-0.543316
ENSMUSG00000029994	Anxa4	-0.543787
ENSMUSG00000033906	Zdhhc15	-0.544998
ENSMUSG00000071708	Sms	-0.545038
ENSMUSG00000031770	Herpud1	-0.547458
ENSMUSG00000092558	Med20	-0.54839
ENSMUSG00000027968	Larp7	-0.548397
ENSMUSG00000028300	3110043O21Rik	-0.549174
ENSMUSG00000026238	Ptma	-0.550092
ENSMUSG00000047514	Tspyl1	-0.550799
ENSMUSG00000058638	Zfp110	-0.551067
ENSMUSG00000027133	Nop10	-0.552968
ENSMUSG00000025503	Taldo1	-0.553008
ENSMUSG00000074785	Plxnc1	-0.553485
ENSMUSG00000024697	Gna14	-0.555293
ENSMUSG00000025785	Exosc7	-0.555568
ENSMUSG00000063049	Ing2	-0.556299
ENSMUSG00000022822	Abcc5	-0.55681
ENSMUSG00000002985	Apoe	-0.557252
ENSMUSG00000028691	Prdx1	-0.558562
ENSMUSG00000029474	Rnf34	-0.559457
ENSMUSG00000020253	Ppm1m	-0.559852
ENSMUSG00000024165	Jpt2	-0.560168
ENSMUSG00000024924	Vldlr	-0.561887
ENSMUSG00000034160	Ogt	-0.562846
ENSMUSG00000041845	Rhod	-0.563415
ENSMUSG00000032491	Nradd	-0.56391
ENSMUSG00000049323	Smcr8	-0.565172
ENSMUSG00000060675	Pla2g16	-0.567258
ENSMUSG00000047604	Frat2	-0.567817
ENSMUSG00000030031	Kbtbd8	-0.569715
ENSMUSG00000037458	Azin1	-0.570946
ENSMUSG00000030674	Qprt	-0.571025
ENSMUSG00000019808	Adat2	-0.571101
ENSMUSG00000038374	Rbm8a	-0.572076
ENSMUSG00000029073	Cptp	-0.573437
ENSMUSG00000038059	Smim3	-0.578987
ENSMUSG00000024563	Smad2	-0.579696
ENSMUSG00000025413	Ttc4	-0.580988
ENSMUSG00000026566	Mpzl1	-0.581618
ENSMUSG00000059182	Skap2	-0.582147
ENSMUSG00000014867	Surf4	-0.585118
ENSMUSG00000073139	Tmem185a	-0.58524
ENSMUSG00000038683	Pak1ip1	-0.585339
ENSMUSG00000016382	Pls3	-0.58598
ENSMUSG00000025982	Sf3b1	-0.586078
ENSMUSG00000035551	Igfbpl1	-0.586535
ENSMUSG00000033161	Atp1a1	-0.588501
ENSMUSG00000026245	Farsb	-0.58961
ENSMUSG00000021546	Hnrnpk	-0.590298
ENSMUSG00000026519	Tmem63a	-0.590816
ENSMUSG00000018572	Phf23	-0.591195
ENSMUSG00000048040	Arxes2	-0.591339
ENSMUSG00000025723	Nmb	-0.59186
ENSMUSG00000057134	Ado	-0.592437
ENSMUSG00000028389	Zfp37	-0.594883
ENSMUSG00000022199	Slc22a17	-0.596307
ENSMUSG00000021518	Ptdss1	-0.598208
ENSMUSG00000027890	Gstm4	-0.604403
ENSMUSG00000022951	Rcan1	-0.604861
ENSMUSG00000060373	Hnrnpc	-0.605837
ENSMUSG00000025613	Cct8	-0.606728
ENSMUSG00000032336	Nptn	-0.608864
ENSMUSG00000056367	Actr3b	-0.610123
ENSMUSG00000031073	Fgf15	-0.611873
ENSMUSG00000029328	Hnrnpdl	-0.612095
ENSMUSG00000024986	Hhex	-0.612409
ENSMUSG00000026830	Ermn	-0.615719
ENSMUSG00000096199	Ptrhd1	-0.61591
ENSMUSG00000020745	Pafah1b1	-0.616948
ENSMUSG00000001783	Rtcb	-0.618443
ENSMUSG00000020407	Upp1	-0.622029
ENSMUSG00000027534	Snx16	-0.624466
ENSMUSG00000030851	Ldhc	-0.62665
ENSMUSG00000032872	Cyb5r4	-0.627201
ENSMUSG00000031197	Vbp1	-0.627463
ENSMUSG00000059554	Ccdc28a	-0.630905
ENSMUSG00000021314	Amph	-0.633336
ENSMUSG00000027341	Tmem230	-0.635959
ENSMUSG00000054252	Fgfr3	-0.646617
ENSMUSG00000024366	Gfra3	-0.647437
ENSMUSG00000044864	Ankrd50	-0.653184
ENSMUSG00000105879	Gm6204	-0.656008
ENSMUSG00000021587	Pcsk1	-0.657457
ENSMUSG00000018068	Ints2	-0.659934
ENSMUSG00000021012	Zc3h14	-0.66077
ENSMUSG00000041926	Rnpep	-0.66143
ENSMUSG00000020707	Rnf135	-0.6624
ENSMUSG00000036053	Fmnl2	-0.684147
ENSMUSG00000004843	Chmp2b	-0.699944
ENSMUSG00000008730	Hipk1	-0.717553
ENSMUSG00000036139	Hoxc9	0.767747
ENSMUSG00000069171	Nr2f1	0.763885
ENSMUSG00000025927	Tfap2b	0.743909
ENSMUSG00000038227	Hoxa9	0.743837
ENSMUSG00000032368	Zic1	0.73638
ENSMUSG00000030551	Nr2f2	0.707748
ENSMUSG00000063415	Cyp26b1	0.689221
ENSMUSG00000024302	Dtna	0.687333
ENSMUSG00000061353	Cxcl12	0.679941
ENSMUSG00000085645	Hoxb5os	0.677825
ENSMUSG00000022122	Ednrb	0.674839
ENSMUSG00000024610	Cd74	0.667933
ENSMUSG00000001661	Hoxc6	0.667075
ENSMUSG00000043496	Tril	0.663076
ENSMUSG00000046997	Spsb4	0.662689
ENSMUSG00000096001	2610528A11Rik	0.658211
ENSMUSG00000013936	Myl2	0.654958
ENSMUSG00000041616	Nppa	0.654481
ENSMUSG00000057967	Fgf18	0.645547
ENSMUSG00000035458	Tnni3	0.641212
ENSMUSG00000047786	Lix1	0.640822
ENSMUSG00000025469	Msx3	0.638724
ENSMUSG00000040998	Npnt	0.618868
ENSMUSG00000019817	Plagl1	0.607228
ENSMUSG00000022836	Mylk	0.602408
ENSMUSG00000038663	Fsd2	0.601612
ENSMUSG00000078652	Psme3	0.597354
ENSMUSG00000041476	Smpx	0.596946
ENSMUSG00000038910	Plcl2	0.596645
ENSMUSG00000028358	Zfp618	0.596551
ENSMUSG00000070282	3000002C10Rik	0.594997
ENSMUSG00000024501	Dpysl3	0.594367
ENSMUSG00000021974	Fgf9	0.588778
ENSMUSG00000036061	Smug1	0.587053
ENSMUSG00000032394	Igdcc3	0.58547
ENSMUSG00000023039	Krt7	0.57959
ENSMUSG00000026043	Col3a1	0.578981
ENSMUSG00000045515	Pou3f3	0.576843
ENSMUSG00000095139	Pou3f2	0.574952
ENSMUSG00000029345	Tfip11	0.571198
ENSMUSG00000093460	Six3os1	0.568106
ENSMUSG00000034926	Dhcr24	0.566898
ENSMUSG00000027435	Cd93	0.562958
ENSMUSG00000085399	Foxd2os	0.562668
ENSMUSG00000032532	Cck	0.561112
ENSMUSG00000004508	Gab2	0.557845
ENSMUSG00000041035	Gm17018	0.557773
ENSMUSG00000030513	Pcsk6	0.556994
ENSMUSG00000100005	B130024G19Rik	0.554779
ENSMUSG00000025010	Ccnj	0.55358
ENSMUSG00000030110	Ret	0.552721
ENSMUSG00000000753	Serpinf1	0.547852
ENSMUSG00000037034	Pax1	0.542856
ENSMUSG00000046269	Usp27x	0.537745
ENSMUSG00000023022	Lima1	0.537492
ENSMUSG00000085385	Snhg17	0.537096
ENSMUSG00000040415	Dtx3	0.536794
ENSMUSG00000029309	Sparcl1	0.536236
ENSMUSG00000035413	Tmem98	0.534301
ENSMUSG00000021835	Bmp4	0.533084
ENSMUSG00000050628	Ubald2	0.532749
ENSMUSG00000026360	Rgs2	0.532539
ENSMUSG00000039994	Timeless	0.531668
ENSMUSG00000036864	Proser3	0.530376
ENSMUSG00000011257	Pabpc4	0.530351
ENSMUSG00000033006	Sox10	0.529921
ENSMUSG00000077506	Scarna9	0.52804
ENSMUSG00000048895	Cdk5r1	0.526943
ENSMUSG00000097348		0.526129
ENSMUSG00000036523	Greb1	0.525616
ENSMUSG00000022425	Enpp2	0.525133
ENSMUSG00000039473	Ubn1	0.52448
ENSMUSG00000020456	Ogdh	0.522258
ENSMUSG00000031486	Adgra2	0.521851
ENSMUSG00000106214	Gm43426	0.520066
ENSMUSG00000021367	Edn1	0.51992
ENSMUSG00000053644	Aldh7a1	0.519287
ENSMUSG00000056917	Sipa1	0.51753
ENSMUSG00000021099	Six6	0.51712
ENSMUSG00000029174	Tbc1d1	0.516705
ENSMUSG00000052593	Adam17	0.516625
ENSMUSG00000030788	Rnf141	0.516301
ENSMUSG00000016763	Scube1	0.514369
ENSMUSG00000034793	G6pc3	0.512243
ENSMUSG00000069273	Hist1h3e	0.511533
ENSMUSG00000029126	Nsg1	0.511449
ENSMUSG00000024120	Lrpprc	0.5105
ENSMUSG00000059895	Ptp4a3	0.50979
ENSMUSG00000059939	9430015G10Rik	0.509192
ENSMUSG00000071645	Tut1	0.507727
ENSMUSG00000022035	Ccdc25	0.506399
ENSMUSG00000029838	Ptn	0.505328
ENSMUSG00000044707	Ccnjl	0.504874
ENSMUSG00000064344	mt-Tm	0.50333
ENSMUSG00000024426	Atat1	0.500933
ENSMUSG00000000552	Zfp385a	0.500032
ENSMUSG00000044393	Dsg2	-0.500154
ENSMUSG00000056962	Jmjd6	-0.50147
ENSMUSG00000029446	Psph	-0.501729
ENSMUSG00000019874	Fabp7	-0.501895
ENSMUSG00000034192	Lsm3	-0.502189
ENSMUSG00000047368	Abhd17b	-0.503251
ENSMUSG00000021936	Mapk8	-0.503505
ENSMUSG00000031386	Hcfc1	-0.504761
ENSMUSG00000032475	Nck1	-0.505862
ENSMUSG00000037270	4932438A13Rik	-0.508573
ENSMUSG00000049878	Rlf	-0.510209
ENSMUSG00000040455	Usp45	-0.510303
ENSMUSG00000029686	Cul1	-0.512036
ENSMUSG00000038079	Tmem237	-0.515645
ENSMUSG00000028412	Slc44a1	-0.518432
ENSMUSG00000027203	Dut	-0.519664
ENSMUSG00000010760	Phlda2	-0.521396
ENSMUSG00000022828	Gtf2e1	-0.522976
ENSMUSG00000056812	St8sia3	-0.52334
ENSMUSG00000021477	Ctsl	-0.524876
ENSMUSG00000031111	Igsf1	-0.526755
ENSMUSG00000021929	Kpna3	-0.526953
ENSMUSG00000033014	Trim33	-0.52917
ENSMUSG00000030536	Iqgap1	-0.532247
ENSMUSG00000061718	Ppp1r1b	-0.533067
ENSMUSG00000026596	Abl2	-0.533075
ENSMUSG00000025993	Slc40a1	-0.53335
ENSMUSG00000019866	Crybg1	-0.535327
ENSMUSG00000030894	Tpp1	-0.535623
ENSMUSG00000027698	Nceh1	-0.538819
ENSMUSG00000032727	Mier3	-0.539367
ENSMUSG00000015843	Rxrg	-0.540884
ENSMUSG00000030722	Nfatc2ip	-0.541755
ENSMUSG00000028933	Xrcc2	-0.542617
ENSMUSG00000024619	Cdx1	-0.550924
ENSMUSG00000025862	Stag2	-0.552034
ENSMUSG00000024907	Gal	-0.552522
ENSMUSG00000035051	Dhx57	-0.55793
ENSMUSG00000063065	Mapk3	-0.560166
ENSMUSG00000041930	Fam222a	-0.560348
ENSMUSG00000028126	Pip5k1a	-0.56038
ENSMUSG00000051490	Foxd4	-0.561883
ENSMUSG00000060679	Mrps9	-0.562604
ENSMUSG00000036591	Arhgap21	-0.563151
ENSMUSG00000027478	Dnmt3b	-0.563365
ENSMUSG00000005656	Snx6	-0.564907
ENSMUSG00000042211	Fbxo38	-0.566225
ENSMUSG00000032420	Nt5e	-0.568659
ENSMUSG00000034485	Uaca	-0.571294
ENSMUSG00000026094	Stk17b	-0.571764
ENSMUSG00000028173	Wls	-0.573012
ENSMUSG00000070738	Dgkd	-0.574224
ENSMUSG00000000902	Smarcb1	-0.575142
ENSMUSG00000020248	Nfyb	-0.576137
ENSMUSG00000000804	Usp32	-0.578266
ENSMUSG00000075304	Sp5	-0.578446
ENSMUSG00000054727	1700013H16Rik	-0.579671
ENSMUSG00000047248	C2cd3	-0.582983
ENSMUSG00000024068	Spast	-0.584085
ENSMUSG00000090125	Pou3f1	-0.585999
ENSMUSG00000026124	Cfc1	-0.586394
ENSMUSG00000039068	Zzz3	-0.58995
ENSMUSG00000020387	Jade2	-0.593447
ENSMUSG00000020953	Coch	-0.594642
ENSMUSG00000030990	Pgap2	-0.597798
ENSMUSG00000025968	Ndufs1	-0.597935
ENSMUSG00000020027	Socs2	-0.600101
ENSMUSG00000049516	Spty2d1	-0.603353
ENSMUSG00000027778	Ift80	-0.604091
ENSMUSG00000020257	Wdr82	-0.605765
ENSMUSG00000037815	Ctnna1	-0.606131
ENSMUSG00000039456	Morc3	-0.607265
ENSMUSG00000015023	Ddx19a	-0.607884
ENSMUSG00000032640	Chsy1	-0.609249
ENSMUSG00000020097	Sgpl1	-0.610639
ENSMUSG00000044221	Grsf1	-0.61375
ENSMUSG00000034042	Gpbp1l1	-0.615827
ENSMUSG00000025173	Wdr45b	-0.616547
ENSMUSG00000079037	Prnp	-0.618177
ENSMUSG00000031297	Slc7a3	-0.620324
ENSMUSG00000036093	Arl5a	-0.622198
ENSMUSG00000033460	Armcx1	-0.622705
ENSMUSG00000026473	Glul	-0.625173
ENSMUSG00000003153	Slc2a3	-0.625424
ENSMUSG00000024359	Hspa9	-0.625717
ENSMUSG00000038563	Efl1	-0.626109
ENSMUSG00000046204	Pnma2	-0.63069
ENSMUSG00000009470	Tnpo1	-0.632874
ENSMUSG00000021400	Wrnip1	-0.633583
ENSMUSG00000026824	Kcnj3	-0.635712
ENSMUSG00000021728	Emb	-0.639553
ENSMUSG00000064127	Med14	-0.641811
ENSMUSG00000029265	Dr1	-0.656985
ENSMUSG00000042942	Greb1l	-0.659326
ENSMUSG00000041649	Klf8	-0.666725
ENSMUSG00000027639	Samhd1	-0.669163
ENSMUSG00000031139	Mcf2	-0.670557
ENSMUSG00000037316	Bag4	-0.673758
ENSMUSG00000020458	Rtn4	-0.678114
ENSMUSG00000063406	Tmed5	-0.710114
ENSMUSG00000036990	Otud4	-0.713479
ENSMUSG00000000420	Galnt1	-0.724659
ENSMUSG00000021109	Hif1a	-0.73998
ENSMUSG00000030231	Plekha5	-0.741517

## Sheet: Pearson_D Embryo
Pearson_D
ensemblid	mgi_symbol	Pearson_Corr
ENSMUSG00000018287	Spag7	0.754024
ENSMUSG00000017176	Nt5c3b	0.743894
ENSMUSG00000075334	Rprm	0.743755
ENSMUSG00000026749	Nek6	0.741343
ENSMUSG00000045639	Zfp629	0.737013
ENSMUSG00000061032	Rrp1	0.733472
ENSMUSG00000035367	Rmi1	0.732701
ENSMUSG00000036446	Lum	0.729648
ENSMUSG00000071547	Nt5dc2	0.728646
ENSMUSG00000037991	Rmi2	0.7286
ENSMUSG00000001924	Uba1	0.727955
ENSMUSG00000052794	1700030K09Rik	0.726778
ENSMUSG00000022516	Nudt16l1	0.725257
ENSMUSG00000062031	Pgghg	0.724061
ENSMUSG00000034932	Mrpl54	0.720855
ENSMUSG00000025499	Hras	0.720077
ENSMUSG00000049881	2810025M15Rik	0.718835
ENSMUSG00000070493	Chchd2	0.715627
ENSMUSG00000033589	Reep4	0.714647
ENSMUSG00000022452	Smdt1	0.712691
ENSMUSG00000032126	Hmbs	0.712574
ENSMUSG00000105167	Snord43	0.710349
ENSMUSG00000024309	Pfdn6	0.707229
ENSMUSG00000030035	Wbp1	0.706735
ENSMUSG00000022370	Mrpl13	0.706544
ENSMUSG00000031960	Aars	0.706445
ENSMUSG00000004530	Coro1c	0.705111
ENSMUSG00000078813	Leng1	0.704356
ENSMUSG00000023904	Hcfc1r1	0.703107
ENSMUSG00000004105	Angptl2	0.701567
ENSMUSG00000028334	Nans	0.700494
ENSMUSG00000044258	Ctla2a	0.698615
ENSMUSG00000006289	Osgep	0.698008
ENSMUSG00000052926	Rnaseh2a	0.697287
ENSMUSG00000027661	Slc2a10	0.696671
ENSMUSG00000044469	Tnfaip8l1	0.692819
ENSMUSG00000078784	1810022K09Rik	0.690914
ENSMUSG00000073676	Hspe1	0.68935
ENSMUSG00000027650	Tti1	0.688013
ENSMUSG00000022210	Dhrs4	0.687979
ENSMUSG00000038416	Cdc16	0.687181
ENSMUSG00000051483	Cbr1	0.686525
ENSMUSG00000047635	2810006K23Rik	0.686368
ENSMUSG00000040694	Apobec2	0.685259
ENSMUSG00000024908	Ppp6r3	0.684933
ENSMUSG00000074218	Cox7a1	0.684483
ENSMUSG00000038845	Phb	0.681144
ENSMUSG00000033021	Gmppa	0.680587
ENSMUSG00000071711	Mpst	0.680109
ENSMUSG00000030748	Il4ra	0.68007
ENSMUSG00000088689	Scarna17	0.679379
ENSMUSG00000031734	Irx3	0.679216
ENSMUSG00000029163	Emilin1	0.679204
ENSMUSG00000010406	Mrpl52	0.678876
ENSMUSG00000022354	Ndufb9	0.67809
ENSMUSG00000009291	Pttg1ip	0.677671
ENSMUSG00000029649	Pomp	0.67709
ENSMUSG00000034875	Nudt19	0.675615
ENSMUSG00000036752	Tubb4b	0.673946
ENSMUSG00000006941	Eif1b	0.671718
ENSMUSG00000029394	Cdk2ap1	0.669204
ENSMUSG00000108461	AV356131	0.668949
ENSMUSG00000063019	Manbal	0.668806
ENSMUSG00000036450	Hif1an	0.668419
ENSMUSG00000001105	Ift20	0.667382
ENSMUSG00000026686	Lmx1a	0.667196
ENSMUSG00000027649	Ctnnbl1	0.665819
ENSMUSG00000018845	Unc45b	0.665406
ENSMUSG00000020610	Amz2	0.665068
ENSMUSG00000026806	Ddx31	0.663838
ENSMUSG00000003573	Homer3	0.663186
ENSMUSG00000024038	Ndufv3	0.663081
ENSMUSG00000036845	Lin37	0.662341
ENSMUSG00000027304	Rtf1	0.661055
ENSMUSG00000026176	Ctdsp1	0.660402
ENSMUSG00000040952	Rps19	0.65786
ENSMUSG00000059355	Wdr83os	0.657493
ENSMUSG00000021552	Gkap1	0.657404
ENSMUSG00000023156	Rpp14	0.656823
ENSMUSG00000030319	Cand2	0.655986
ENSMUSG00000051515	Fam181b	0.654871
ENSMUSG00000027305	Ndufaf1	0.654335
ENSMUSG00000021567	Nkd2	0.654018
ENSMUSG00000036712	Cyld	0.65389
ENSMUSG00000063457	Rps15	0.653081
ENSMUSG00000035783	Acta2	0.652808
ENSMUSG00000054459	Vsnl1	0.652601
ENSMUSG00000024194	Cuta	0.65207
ENSMUSG00000060639	Hist1h4i	0.651614
ENSMUSG00000046791	Riox1	0.650442
ENSMUSG00000091405	Hist2h4	0.650261
ENSMUSG00000061482	Hist1h4d	0.649983
ENSMUSG00000028469	Npr2	0.649782
ENSMUSG00000058603	Rpl28-ps1	0.649623
ENSMUSG00000093726	Gm20667	0.64891
ENSMUSG00000020153	Ndufs7	0.648799
ENSMUSG00000044475	Ascc1	0.648657
ENSMUSG00000054690	Emcn	0.64856
ENSMUSG00000031698	Mylk3	0.648341
ENSMUSG00000045658	Pid1	0.647816
ENSMUSG00000018169	Mfng	0.647357
ENSMUSG00000030357	Fkbp4	0.645964
ENSMUSG00000023348	Trip6	0.645433
ENSMUSG00000042747	Krtcap2	0.645049
ENSMUSG00000044145	1810024B03Rik	0.644925
ENSMUSG00000064345	mt-Nd2	0.644158
ENSMUSG00000036678	Aaas	0.643648
ENSMUSG00000003955	Fam162a	0.643121
ENSMUSG00000019710	Mrpl24	0.642447
ENSMUSG00000031921	Terf2	0.642418
ENSMUSG00000003131	Pafah1b2	0.641552
ENSMUSG00000042303	Sgsm3	0.640531
ENSMUSG00000001864	Aif1l	0.640257
ENSMUSG00000045752	Tssc4	0.6397
ENSMUSG00000026087	Mrpl30	0.639081
ENSMUSG00000028961	Pgd	0.638566
ENSMUSG00000028847	Trappc3	0.638469
ENSMUSG00000015149	Sirt2	0.637763
ENSMUSG00000025209	Twnk	0.636766
ENSMUSG00000067847	Romo1	0.636201
ENSMUSG00000032060	Cryab	0.635504
ENSMUSG00000006050	Sra1	0.635494
ENSMUSG00000019139	Isyna1	0.63493
ENSMUSG00000037470	Uggt1	0.634376
ENSMUSG00000027330	Cdc25b	0.634269
ENSMUSG00000023020	Cox14	0.634051
ENSMUSG00000007833	Aldh16a1	0.63279
ENSMUSG00000087006	Gm13889	0.631805
ENSMUSG00000028309	Rnf20	0.631742
ENSMUSG00000068101	Cenpm	0.631592
ENSMUSG00000026563	Tada1	0.630855
ENSMUSG00000043587	Pxylp1	0.630532
ENSMUSG00000031848	Lsm4	0.63007
ENSMUSG00000021493	Pdlim7	0.629738
ENSMUSG00000046794	Ppp1r3b	0.629384
ENSMUSG00000023055	Calcoco1	0.629278
ENSMUSG00000020911	Krt19	0.628406
ENSMUSG00000006024	Napa	0.627449
ENSMUSG00000024392	Bag6	0.627002
ENSMUSG00000023827	Agpat4	0.626945
ENSMUSG00000002658	Gtf2f1	0.626356
ENSMUSG00000028692	Akr1a1	0.626304
ENSMUSG00000064363	mt-Nd4	0.625799
ENSMUSG00000032348	Gsta4	0.624327
ENSMUSG00000055839	Elob	0.624114
ENSMUSG00000064368	mt-Nd6	0.624102
ENSMUSG00000021271	Zfp839	0.624084
ENSMUSG00000078670	Fam174b	0.624008
ENSMUSG00000040183	Ankrd6	0.623804
ENSMUSG00000032766	Gng11	0.623371
ENSMUSG00000053332	Gas5	0.623196
ENSMUSG00000039201	Tbc1d25	0.622818
ENSMUSG00000021079	Timm9	0.622619
ENSMUSG00000015087	Rabl6	0.622434
ENSMUSG00000024790	Sac3d1	0.622304
ENSMUSG00000061816	Myl1	0.622091
ENSMUSG00000023170	Gps2	0.621949
ENSMUSG00000054455	Vapb	0.621658
ENSMUSG00000084786	Ubl5	0.621221
ENSMUSG00000026966	Ssna1	0.620758
ENSMUSG00000001946	Esam	0.620569
ENSMUSG00000034880	Mrpl34	0.620227
ENSMUSG00000107002	0610012G03Rik	0.620016
ENSMUSG00000030007	Cct7	0.619681
ENSMUSG00000026208	Des	0.619308
ENSMUSG00000022178	Ajuba	0.618642
ENSMUSG00000032714	Syde1	0.617441
ENSMUSG00000042106	Fam212a	0.61736
ENSMUSG00000031388	Naa10	0.617345
ENSMUSG00000022221	Ripk3	0.616906
ENSMUSG00000031066	Usp11	0.616893
ENSMUSG00000032181	Scg3	0.616867
ENSMUSG00000030652	Coq7	0.616369
ENSMUSG00000037907	Ankrd13b	0.615637
ENSMUSG00000066902	Rps23-ps2	0.61517
ENSMUSG00000028567	Txndc12	0.615143
ENSMUSG00000032590	Apeh	0.615039
ENSMUSG00000050212	Eva1b	0.614979
ENSMUSG00000060938	Rpl26	0.614856
ENSMUSG00000023353	Agap3	0.614444
ENSMUSG00000055436	Srsf11	0.614015
ENSMUSG00000003421	Nosip	0.613784
ENSMUSG00000011179	Odc1	0.613699
ENSMUSG00000008892	Vdac3	0.613203
ENSMUSG00000003299	Mrpl4	0.613072
ENSMUSG00000070934	Rraga	0.61253
ENSMUSG00000027583	Zbtb46	0.612363
ENSMUSG00000065145	Vaultrc5	0.61236
ENSMUSG00000019539	Rcn3	0.612033
ENSMUSG00000022706	Mrpl40	0.611942
ENSMUSG00000028393	Alad	0.6116
ENSMUSG00000005981	Trap1	0.61139
ENSMUSG00000029404	Arl6ip4	0.611122
ENSMUSG00000039103	Nexn	0.611084
ENSMUSG00000041548	Hspb8	0.611014
ENSMUSG00000058594	Fbxo18	0.6105
ENSMUSG00000028772	Zcchc17	0.610236
ENSMUSG00000050503	Fbxl22	0.610132
ENSMUSG00000088185	Scarna2	0.610011
ENSMUSG00000026127	Imp4	0.609735
ENSMUSG00000013701	Timm23	0.608827
ENSMUSG00000024346	Pfdn1	0.608816
ENSMUSG00000097487	Ptges3l	0.608014
ENSMUSG00000026211	Obsl1	0.60735
ENSMUSG00000073982	Rhog	0.60727
ENSMUSG00000028687	Mutyh	0.607012
ENSMUSG00000028394	Pole3	0.606895
ENSMUSG00000021266	Wars	0.606869
ENSMUSG00000050957	Insl6	0.606811
ENSMUSG00000047371	Zfp768	0.606387
ENSMUSG00000022350	Washc5	0.605958
ENSMUSG00000084012	Gm11956	0.605676
ENSMUSG00000044857	Lemd2	0.605574
ENSMUSG00000047238	Mageh1	0.605191
ENSMUSG00000003072	Atp5d	0.605141
ENSMUSG00000032308	Ulk3	0.604835
ENSMUSG00000040699	Limd2	0.604087
ENSMUSG00000016253	Nelfcd	0.60328
ENSMUSG00000003199	Mpnd	0.603231
ENSMUSG00000060216	Arrb2	0.602738
ENSMUSG00000049339	Retreg2	0.602623
ENSMUSG00000002458	Rgs19	0.602615
ENSMUSG00000067274	Rplp0	0.60238
ENSMUSG00000024101	Washc1	0.602114
ENSMUSG00000010914	Pdhx	0.602044
ENSMUSG00000020475	Pgam2	0.601965
ENSMUSG00000022557	Bop1	0.60188
ENSMUSG00000031105	Slc25a14	0.601702
ENSMUSG00000003352	Cacnb3	0.601067
ENSMUSG00000003531	Dgcr6	0.600989
ENSMUSG00000070319	Eif3g	0.600637
ENSMUSG00000037013	Ss18	0.600604
ENSMUSG00000002393	Nr2f6	0.600166
ENSMUSG00000004837	Grap	0.59969
ENSMUSG00000019470	Xab2	0.599574
ENSMUSG00000020277	Pfkl	0.597537
ENSMUSG00000040009	Gnaz	0.596734
ENSMUSG00000022407	Adsl	0.596458
ENSMUSG00000028059	Arhgef2	0.596454
ENSMUSG00000037049	Smpd1	0.596312
ENSMUSG00000022031	Elp3	0.596119
ENSMUSG00000002100	Mybpc3	0.596061
ENSMUSG00000039347	Atp6v0e2	0.595826
ENSMUSG00000020585	Laptm4a	0.59523
ENSMUSG00000031545	Gpat4	0.595018
ENSMUSG00000036398	Ppp1r11	0.594815
ENSMUSG00000044502	Bod1	0.594428
ENSMUSG00000025579	Gaa	0.594234
ENSMUSG00000036948	BC037034	0.593343
ENSMUSG00000068735	Trp53i11	0.593035
ENSMUSG00000036057	Ptpn23	0.592397
ENSMUSG00000027239	Mdk	0.59215
ENSMUSG00000027367	Stard7	0.591936
ENSMUSG00000032536	Trak1	0.591819
ENSMUSG00000051817	Sox12	0.591811
ENSMUSG00000013698	Pea15a	0.591725
ENSMUSG00000028464	Tpm2	0.591697
ENSMUSG00000001467	Cyp51	0.591385
ENSMUSG00000097375	6720427I07Rik	0.591077
ENSMUSG00000033020	Polr2f	0.590706
ENSMUSG00000046792	Zfp787	0.590545
ENSMUSG00000002963	Pnkp	0.590323
ENSMUSG00000048007	Timm8a1	0.590198
ENSMUSG00000028328	Tmod1	0.589983
ENSMUSG00000052609	Plekhg3	0.589666
ENSMUSG00000040591	1110051M20Rik	0.589298
ENSMUSG00000032399	Rpl4	0.5891
ENSMUSG00000052565	Hist1h1d	0.588912
ENSMUSG00000040282	BC052040	0.588536
ENSMUSG00000006717	Acot13	0.588521
ENSMUSG00000031256	Cstf2	0.588465
ENSMUSG00000028982	Slc25a33	0.587955
ENSMUSG00000025316	Banp	0.587884
ENSMUSG00000030770	Parva	0.587543
ENSMUSG00000006931	P3h4	0.58739
ENSMUSG00000042535	Gtpbp1	0.58681
ENSMUSG00000078681	Tm2d3	0.586717
ENSMUSG00000021235	Coq6	0.586418
ENSMUSG00000030838	Ush1c	0.586039
ENSMUSG00000004937	Sgta	0.586025
ENSMUSG00000025507	Pidd1	0.585522
ENSMUSG00000096807		0.585308
ENSMUSG00000026421	Csrp1	0.585165
ENSMUSG00000048001	Hes5	0.585164
ENSMUSG00000028470	Hint2	0.584409
ENSMUSG00000025486	Sirt3	0.584063
ENSMUSG00000004070	Hmox2	0.583872
ENSMUSG00000033055	Ankrd54	0.583833
ENSMUSG00000059119	Nap1l4	0.583586
ENSMUSG00000025260	Hsd17b10	0.5834
ENSMUSG00000021716	Srek1ip1	0.583199
ENSMUSG00000023456	Tpi1	0.583165
ENSMUSG00000026810	Dpm2	0.583057
ENSMUSG00000020150	Gamt	0.582876
ENSMUSG00000015092	Edf1	0.582729
ENSMUSG00000060419	Rps16-ps2	0.58252
ENSMUSG00000039982	Dtx4	0.582059
ENSMUSG00000006356	Crip2	0.581848
ENSMUSG00000051007	Gatd1	0.581639
ENSMUSG00000038517	Tbkbp1	0.581541
ENSMUSG00000019578	Ubxn6	0.581464
ENSMUSG00000069266	Hist1h4b	0.581023
ENSMUSG00000019528	Gyg	0.580549
ENSMUSG00000020312	Shc2	0.580447
ENSMUSG00000015176	Nolc1	0.580131
ENSMUSG00000028899	Taf12	0.58003
ENSMUSG00000024181	Mrpl28	0.579787
ENSMUSG00000002372	Ranbp3	0.57971
ENSMUSG00000022098	Bmp1	0.579418
ENSMUSG00000002343	Armc6	0.579329
ENSMUSG00000028049	Scamp3	0.578551
ENSMUSG00000038888	Ctu1	0.578409
ENSMUSG00000000711	Rab5b	0.577863
ENSMUSG00000035203	Epn1	0.577847
ENSMUSG00000064472	Gm23407	0.576878
ENSMUSG00000031661	Nkd1	0.576624
ENSMUSG00000029223	Uchl1	0.576549
ENSMUSG00000020044	Timp3	0.576446
ENSMUSG00000052374	Actn2	0.57636
ENSMUSG00000027935	Rab13	0.575963
ENSMUSG00000039220	Ppp1r10	0.575128
ENSMUSG00000026308	Klhl30	0.574744
ENSMUSG00000035021	Baz1a	0.57437
ENSMUSG00000026353	Ubxn4	0.574213
ENSMUSG00000071655	Ubxn1	0.574114
ENSMUSG00000060098	Prmt7	0.574097
ENSMUSG00000024451	Arap3	0.573876
ENSMUSG00000031740	Mmp2	0.573854
ENSMUSG00000038217	Tlcd2	0.573486
ENSMUSG00000038324	Trpc4ap	0.573324
ENSMUSG00000022750	Klhl22	0.573272
ENSMUSG00000005338	Cadm3	0.572836
ENSMUSG00000025532	Crcp	0.572626
ENSMUSG00000025157	Zdhhc16	0.572306
ENSMUSG00000077791	Gm25563	0.572258
ENSMUSG00000065176	Rnu12	0.572068
ENSMUSG00000036613	Eipr1	0.571947
ENSMUSG00000002496	Tsc2	0.570906
ENSMUSG00000025268	Maged2	0.570819
ENSMUSG00000036686	Cc2d1a	0.570816
ENSMUSG00000095217	Hist1h2bn	0.570648
ENSMUSG00000063694	Cycs	0.57043
ENSMUSG00000038534	Osbpl7	0.570273
ENSMUSG00000063802	Hspbp1	0.569948
ENSMUSG00000046058	Eid2	0.569403
ENSMUSG00000032586	Traip	0.569354
ENSMUSG00000033423	Eri3	0.569203
ENSMUSG00000030614	Tmem126b	0.569089
ENSMUSG00000036371	Serbp1	0.56812
ENSMUSG00000025377	Tepsin	0.568088
ENSMUSG00000003970	Rpl8	0.568074
ENSMUSG00000001627	Ifrd1	0.56807
ENSMUSG00000022351	Sqle	0.567736
ENSMUSG00000035048	Anapc13	0.567601
ENSMUSG00000007338	Mrpl49	0.567006
ENSMUSG00000002661	Alkbh7	0.566941
ENSMUSG00000027610	Gss	0.566852
ENSMUSG00000074403	Hist2h3b	0.566715
ENSMUSG00000007029	Vars	0.566674
ENSMUSG00000030082	Sec61a1	0.566218
ENSMUSG00000027931	Npr1	0.566138
ENSMUSG00000022564	Grina	0.565139
ENSMUSG00000024663	Rab3il1	0.564984
ENSMUSG00000020553	Pctp	0.564926
ENSMUSG00000010529	Gm266	0.564298
ENSMUSG00000096740	Lbhd1	0.564204
ENSMUSG00000001630	Stk38l	0.564168
ENSMUSG00000044681	Cnpy1	0.563947
ENSMUSG00000061518	Cox5b	0.56389
ENSMUSG00000065282	Gm24455	0.563888
ENSMUSG00000029466	Anapc7	0.563735
ENSMUSG00000005958	Ephb3	0.563599
ENSMUSG00000043241	Upf2	0.563524
ENSMUSG00000020808	Pimreg	0.563207
ENSMUSG00000021417	Eci2	0.563121
ENSMUSG00000025132	Arhgdia	0.563042
ENSMUSG00000016409	Nkap	0.563021
ENSMUSG00000023236	Scg5	0.562765
ENSMUSG00000014778	Fhod1	0.562457
ENSMUSG00000025215	Tlx1	0.562198
ENSMUSG00000024958	Gpr137	0.562015
ENSMUSG00000091931	Gon7	0.561989
ENSMUSG00000083844	Ube2d-ps	0.561764
ENSMUSG00000027490	E2f1	0.56151
ENSMUSG00000028962	Slc4a2	0.561363
ENSMUSG00000034993	Vat1	0.561223
ENSMUSG00000051716	Apon	0.561049
ENSMUSG00000046785	Epm2aip1	0.560988
ENSMUSG00000028958	Tmub1	0.560967
ENSMUSG00000004891	Nes	0.56091
ENSMUSG00000005813	Metap1	0.560884
ENSMUSG00000032897	Nfyc	0.56088
ENSMUSG00000025495	Ptdss2	0.560661
ENSMUSG00000061689	Dlgap4	0.560353
ENSMUSG00000020288	Ahsa2	0.560254
ENSMUSG00000034041	Lyl1	0.560233
ENSMUSG00000027465	Tbc1d20	0.559996
ENSMUSG00000034981	Parm1	0.559954
ENSMUSG00000001285	Myg1	0.559788
ENSMUSG00000059741	Myl3	0.559784
ENSMUSG00000092607	Scnm1	0.559766
ENSMUSG00000064992	Gm22421	0.558469
ENSMUSG00000033191	Tie1	0.558415
ENSMUSG00000020849	Ywhae	0.558224
ENSMUSG00000035372	1810055G02Rik	0.558086
ENSMUSG00000002768	Mea1	0.557997
ENSMUSG00000070858	Gm1673	0.557852
ENSMUSG00000001313	Rnd2	0.557756
ENSMUSG00000038417	Fig4	0.557735
ENSMUSG00000069265	Hist1h3a	0.55761
ENSMUSG00000028759	Hp1bp3	0.557514
ENSMUSG00000007564	Ppp2r1a	0.557378
ENSMUSG00000037466	Tedc1	0.556941
ENSMUSG00000016252	Atp5e	0.556681
ENSMUSG00000088088	Rmrp	0.556338
ENSMUSG00000098120	Gm5914	0.555843
ENSMUSG00000055762	Eef1d	0.555733
ENSMUSG00000023089	Ndufa5	0.555648
ENSMUSG00000073838	Tufm	0.555545
ENSMUSG00000042613	Pbxip1	0.555038
ENSMUSG00000078521	Aunip	0.554884
ENSMUSG00000047126	Cltc	0.55485
ENSMUSG00000025794	Rpl14	0.55479
ENSMUSG00000008683	Rps15a	0.554631
ENSMUSG00000022787	Wdr53	0.55429
ENSMUSG00000080538	Gm25541	0.554071
ENSMUSG00000022684	Bfar	0.554025
ENSMUSG00000033762	Recql4	0.553518
ENSMUSG00000021967	Mrpl57	0.553472
ENSMUSG00000010936	Vac14	0.553253
ENSMUSG00000011263	Exoc3l2	0.553176
ENSMUSG00000029028	Lrrc47	0.551803
ENSMUSG00000048371	Pdp2	0.551745
ENSMUSG00000033809	Alg3	0.551731
ENSMUSG00000018567	Gabarap	0.551716
ENSMUSG00000015568	Lpl	0.55154
ENSMUSG00000020623	Map2k6	0.55139
ENSMUSG00000095676	Gm25099	0.550841
ENSMUSG00000021273	Fdft1	0.550794
ENSMUSG00000028717	Tal1	0.550649
ENSMUSG00000020532	Acaca	0.550535
ENSMUSG00000026207	Speg	0.550495
ENSMUSG00000000594	Gm2a	0.550314
ENSMUSG00000055296	Tmem245	0.55011
ENSMUSG00000081058	Hist2h3c2	0.550102
ENSMUSG00000064899	Snord118	0.550028
ENSMUSG00000050050	Ccdc158	0.549689
ENSMUSG00000035824	Tk2	0.549535
ENSMUSG00000039108	Lsm14b	0.549363
ENSMUSG00000024037	Wdr4	0.549304
ENSMUSG00000001786	Fbxo7	0.549089
ENSMUSG00000097290	1300002E11Rik	0.54892
ENSMUSG00000024446	Rpp21	0.548495
ENSMUSG00000065037	Rn7sk	0.548073
ENSMUSG00000023973	Cnpy3	0.547728
ENSMUSG00000033565	Rbfox2	0.547701
ENSMUSG00000002455	Prpf6	0.547308
ENSMUSG00000024925	Rnaseh2c	0.5473
ENSMUSG00000059305	Vpreb1	0.547218
ENSMUSG00000027714	Exosc9	0.547074
ENSMUSG00000050105	Grrp1	0.54688
ENSMUSG00000025574	Tk1	0.546786
ENSMUSG00000062300	Nectin2	0.546516
ENSMUSG00000076437	Selenoh	0.546106
ENSMUSG00000025155	Dus1l	0.545891
ENSMUSG00000038828	Tmem214	0.545594
ENSMUSG00000032649	Colgalt2	0.545102
ENSMUSG00000016664	Pacsin2	0.544837
ENSMUSG00000021943	Gdf10	0.544772
ENSMUSG00000019370	Calm3	0.544768
ENSMUSG00000081382	Rpl18-ps1	0.544741
ENSMUSG00000018565	Elp5	0.544644
ENSMUSG00000042729	Wdr74	0.54442
ENSMUSG00000051768	Xrcc1	0.544415
ENSMUSG00000064464	Gm25078	0.54398
ENSMUSG00000037706	Cd81	0.543966
ENSMUSG00000039771	Polr2j	0.54396
ENSMUSG00000027642	Rpn2	0.543946
ENSMUSG00000023031	Cela1	0.543774
ENSMUSG00000052133	Sema5b	0.543665
ENSMUSG00000003865	Gys1	0.543347
ENSMUSG00000049191	Rtl5	0.543329
ENSMUSG00000030603	Psmc4	0.543208
ENSMUSG00000000555	Itga5	0.543206
ENSMUSG00000000253	Gmpr	0.543115
ENSMUSG00000068184	Ndufaf2	0.542895
ENSMUSG00000022580	Rhpn1	0.542706
ENSMUSG00000021024	Psma6	0.542668
ENSMUSG00000074884	Serf2	0.542577
ENSMUSG00000058318	Phf21a	0.542565
ENSMUSG00000018339	Gpx3	0.542374
ENSMUSG00000038903	Ccdc68	0.542219
ENSMUSG00000028937	Acot7	0.542123
ENSMUSG00000015452	Ager	0.542078
ENSMUSG00000075031	Hist1h2bb	0.541808
ENSMUSG00000047989	Ino80c	0.541763
ENSMUSG00000003809	Gcdh	0.541638
ENSMUSG00000015846	Rxra	0.541553
ENSMUSG00000030286	Emc3	0.541532
ENSMUSG00000033938	Ndufb7	0.541417
ENSMUSG00000021294	Kif26a	0.541404
ENSMUSG00000029059	Fam213b	0.541351
ENSMUSG00000022761	Lztr1	0.541304
ENSMUSG00000026213	Stk11ip	0.541226
ENSMUSG00000064945	Rny3	0.540862
ENSMUSG00000047181	Samd14	0.540178
ENSMUSG00000015290	Ubl4a	0.540135
ENSMUSG00000099583	Hist1h3d	0.540108
ENSMUSG00000068923	Syt11	0.539805
ENSMUSG00000005683	Cs	0.539007
ENSMUSG00000016831	Tox4	0.53892
ENSMUSG00000022552	Sharpin	0.5387
ENSMUSG00000062761	Zfp512	0.538682
ENSMUSG00000030595	Nfkbib	0.538256
ENSMUSG00000077323	Rnu11	0.53822
ENSMUSG00000028822	Tmem50a	0.537991
ENSMUSG00000062762	Ei24	0.537931
ENSMUSG00000036639	Nudt1	0.537916
ENSMUSG00000095752	Gm24182	0.537841
ENSMUSG00000034867	Ankrd27	0.537749
ENSMUSG00000071415	Rpl23	0.537561
ENSMUSG00000031833	Mast3	0.537477
ENSMUSG00000029761	Cald1	0.537432
ENSMUSG00000029512	Ulk1	0.537254
ENSMUSG00000044986	Tst	0.537249
ENSMUSG00000002279	Lmf1	0.537244
ENSMUSG00000025351	Cd63	0.536816
ENSMUSG00000005699	Pard6a	0.536551
ENSMUSG00000042632	Pla2g6	0.536522
ENSMUSG00000049916	2610318N02Rik	0.536302
ENSMUSG00000030695	Aldoa	0.53616
ENSMUSG00000035575	Utp6	0.535991
ENSMUSG00000029458	Brap	0.535773
ENSMUSG00000064844	Gm26202	0.535681
ENSMUSG00000006395	Hyi	0.535644
ENSMUSG00000051517	Arhgef39	0.535581
ENSMUSG00000003526	Prodh	0.535043
ENSMUSG00000037306	Man1c1	0.53494
ENSMUSG00000031166	Wdr13	0.534929
ENSMUSG00000056209	Npm3	0.53468
ENSMUSG00000092300	Cdk3-ps	0.534406
ENSMUSG00000107476	Zfp862-ps	0.53416
ENSMUSG00000019124	Scrn1	0.534043
ENSMUSG00000027333	Smox	0.5335
ENSMUSG00000096768	Gm47283	0.533424
ENSMUSG00000024963	Dnajc4	0.533267
ENSMUSG00000021124	Vti1b	0.533152
ENSMUSG00000050002	Idnk	0.533075
ENSMUSG00000022701	Ccdc191	0.532487
ENSMUSG00000002844	Adprh	0.532441
ENSMUSG00000038545	Cul7	0.532201
ENSMUSG00000074607	Tox2	0.532143
ENSMUSG00000077734	Snord83b	0.531987
ENSMUSG00000036106	Prr5	0.531687
ENSMUSG00000008859	Rala	0.531675
ENSMUSG00000037060	Cavin3	0.531636
ENSMUSG00000023938	Aars2	0.531201
ENSMUSG00000031812	Map1lc3b	0.530807
ENSMUSG00000028863	Meaf6	0.530769
ENSMUSG00000031723	Txnl4b	0.530652
ENSMUSG00000035621	Midn	0.530559
ENSMUSG00000038718	Pbx3	0.530331
ENSMUSG00000009863	Sdhb	0.529943
ENSMUSG00000032301	Psma4	0.529857
ENSMUSG00000024076	Vit	0.529746
ENSMUSG00000010054	Tusc2	0.529566
ENSMUSG00000036299	BC031181	0.52949
ENSMUSG00000098157	Gm9022	0.528762
ENSMUSG00000064823	Snord82	0.528713
ENSMUSG00000040681	Hmgn1	0.528608
ENSMUSG00000059013	Sh2d3c	0.528456
ENSMUSG00000005354	Txn2	0.528281
ENSMUSG00000001349	Cnn1	0.528211
ENSMUSG00000017188	Coa3	0.527874
ENSMUSG00000031839	Hsbp1	0.527869
ENSMUSG00000005447	Pafah1b3	0.527667
ENSMUSG00000014303	Glis2	0.527631
ENSMUSG00000046814	Gchfr	0.527579
ENSMUSG00000051124	Gimap9	0.527512
ENSMUSG00000004610	Etfb	0.527449
ENSMUSG00000030868	Dctn5	0.527188
ENSMUSG00000038602	Slc35f1	0.527107
ENSMUSG00000060152	Pop5	0.527069
ENSMUSG00000094405	Gm23143	0.52647
ENSMUSG00000030226	Lmo3	0.526312
ENSMUSG00000030790	Adm	0.526051
ENSMUSG00000029622	Arpc1b	0.525829
ENSMUSG00000038240	Pdss2	0.525776
ENSMUSG00000022881	Rfc4	0.525741
ENSMUSG00000025733	Rhot2	0.525515
ENSMUSG00000038485	Socs7	0.525422
ENSMUSG00000084416	Rpl10a-ps1	0.525212
ENSMUSG00000016637	Ift27	0.524829
ENSMUSG00000020230	Prmt2	0.524828
ENSMUSG00000046432	Bex3	0.524825
ENSMUSG00000018340	Anxa6	0.524596
ENSMUSG00000019699	Akt3	0.524477
ENSMUSG00000036751	Cox6b1	0.524292
ENSMUSG00000016554	Eif3d	0.523762
ENSMUSG00000062727	Hist1h2bk	0.523751
ENSMUSG00000027257	Pacsin3	0.52373
ENSMUSG00000021932	Rnaseh2b	0.523508
ENSMUSG00000065368	Gm24414	0.523352
ENSMUSG00000033882	Rbm46	0.523145
ENSMUSG00000021484	Lman2	0.523112
ENSMUSG00000085208	Brip1os	0.522957
ENSMUSG00000024791	Cdca5	0.522945
ENSMUSG00000001098	Kctd10	0.522756
ENSMUSG00000071456	1110002L01Rik	0.52257
ENSMUSG00000090841	Myl6	0.522545
ENSMUSG00000001383	Zmat2	0.52228
ENSMUSG00000031134	Rbmx	0.522116
ENSMUSG00000064168		0.522111
ENSMUSG00000070003	Ssbp4	0.521931
ENSMUSG00000015605	Srf	0.521889
ENSMUSG00000028044	Cks1b	0.52187
ENSMUSG00000035027	Map2k2	0.521368
ENSMUSG00000097790	Gm16399	0.521135
ENSMUSG00000034165	Ccnd3	0.520948
ENSMUSG00000020935	Dcakd	0.520849
ENSMUSG00000018858	Mrpl58	0.52047
ENSMUSG00000021361	Tmem14c	0.52016
ENSMUSG00000020863	Luc7l3	0.5201
ENSMUSG00000041625	Ggact	0.520062
ENSMUSG00000029757	Dync1i1	0.520043
ENSMUSG00000029130	Rnf32	0.519839
ENSMUSG00000000486	2023-09-01	0.519289
ENSMUSG00000024169	Ift140	0.518983
ENSMUSG00000035566	Pcdh17	0.518955
ENSMUSG00000040652	Oaz2	0.518931
ENSMUSG00000041020	Map7d2	0.518908
ENSMUSG00000096931	Gm26656	0.518613
ENSMUSG00000020329	Polrmt	0.51852
ENSMUSG00000033739	Fkbpl	0.518407
ENSMUSG00000046574	Prr12	0.51819
ENSMUSG00000039787	Cercam	0.518181
ENSMUSG00000048106	4632415L05Rik	0.518116
ENSMUSG00000038582	Pptc7	0.517502
ENSMUSG00000096010	Hist4h4	0.516842
ENSMUSG00000022090	Pdlim2	0.516676
ENSMUSG00000009741	Ubp1	0.516493
ENSMUSG00000050315	Synpo2	0.516295
ENSMUSG00000001416	Cct3	0.516226
ENSMUSG00000030077	Chl1	0.515848
ENSMUSG00000047281	Sfn	0.515828
ENSMUSG00000015942	Gtf2ird2	0.515803
ENSMUSG00000034371	Tkfc	0.515749
ENSMUSG00000074457	S100a16	0.515589
ENSMUSG00000100252	Mir124-2hg	0.515428
ENSMUSG00000045725	Prr15	0.515234
ENSMUSG00000015790	Surf1	0.515212
ENSMUSG00000037933	Bicd2	0.515086
ENSMUSG00000002274	Metrn	0.515016
ENSMUSG00000079426	Arpc4	0.515015
ENSMUSG00000031633	Slc25a4	0.514501
ENSMUSG00000029402	Snrnp35	0.514279
ENSMUSG00000053192	Mllt11	0.514214
ENSMUSG00000065734	Snord49a	0.514161
ENSMUSG00000024168	Tmem204	0.514076
ENSMUSG00000059734	Ndufs8	0.513939
ENSMUSG00000026260	Ndufa10	0.513909
ENSMUSG00000024811	Tnks2	0.513653
ENSMUSG00000037740	Mrps26	0.513472
ENSMUSG00000034951	Cog7	0.513337
ENSMUSG00000033059	Pygb	0.513296
ENSMUSG00000026456	Cyb5r1	0.513187
ENSMUSG00000090247	Bloc1s1	0.513003
ENSMUSG00000043384	Gprasp1	0.512968
ENSMUSG00000035934	Pknox2	0.512846
ENSMUSG00000047759	Hs3st3a1	0.512843
ENSMUSG00000017615	Tnfaip1	0.512382
ENSMUSG00000038695	Josd2	0.512261
ENSMUSG00000031068	Glrx3	0.512209
ENSMUSG00000030649	Anapc15	0.512065
ENSMUSG00000050147	F2rl3	0.512058
ENSMUSG00000054555	Adam12	0.511879
ENSMUSG00000030036	Mogs	0.511836
ENSMUSG00000024944	Arl2	0.51182
ENSMUSG00000034259	Exosc4	0.511244
ENSMUSG00000021643	Serf1	0.511213
ENSMUSG00000043290	Zfp784	0.510932
ENSMUSG00000002524	Puf60	0.510791
ENSMUSG00000024429	Gnl1	0.510601
ENSMUSG00000020265	Sumo3	0.51051
ENSMUSG00000040331	Nsmce4a	0.510258
ENSMUSG00000070990	Foxe1	0.510212
ENSMUSG00000014551	Mrps25	0.510077
ENSMUSG00000030034	Ino80b	0.509894
ENSMUSG00000044876	Zfp444	0.509855
ENSMUSG00000079641	Rpl39	0.509538
ENSMUSG00000032913	Lrig2	0.509092
ENSMUSG00000031934	Panx1	0.508943
ENSMUSG00000031969	Acad8	0.508817
ENSMUSG00000040857	Erf	0.508691
ENSMUSG00000002660	Clpp	0.50868
ENSMUSG00000039263	Npepl1	0.508257
ENSMUSG00000031375	Bgn	0.508061
ENSMUSG00000086316	Nbdy	0.508008
ENSMUSG00000041571	Selenow	0.507974
ENSMUSG00000033099	Nol12	0.507966
ENSMUSG00000031767	Nudt7	0.507938
ENSMUSG00000065226	Gm25791	0.507691
ENSMUSG00000035637	Grhpr	0.507157
ENSMUSG00000016494	Cd34	0.507042
ENSMUSG00000022010	Tsc22d1	0.506981
ENSMUSG00000025813	Homer2	0.506924
ENSMUSG00000022550	Adck5	0.506624
ENSMUSG00000028811	Yars	0.506509
ENSMUSG00000031782	Coq9	0.506226
ENSMUSG00000059395	Nkapl	0.506114
ENSMUSG00000030166	Rad52	0.505652
ENSMUSG00000094229	Gm22969	0.505446
ENSMUSG00000057531	Dtnbp1	0.505352
ENSMUSG00000023104	Rfc2	0.505343
ENSMUSG00000008690	Ncaph2	0.5051
ENSMUSG00000032802	Srxn1	0.504986
ENSMUSG00000021071	Trim9	0.504818
ENSMUSG00000036078	Sigmar1	0.504453
ENSMUSG00000028952	Zbtb48	0.504303
ENSMUSG00000027425	Kat14	0.504255
ENSMUSG00000043421	Hilpda	0.504051
ENSMUSG00000022191	Drosha	0.503863
ENSMUSG00000035765	Dym	0.503813
ENSMUSG00000013646	Sh3bp5l	0.503744
ENSMUSG00000000303	Cdh1	0.503347
ENSMUSG00000001802	Lrp3	0.502851
ENSMUSG00000052848	C130026L21Rik	0.502828
ENSMUSG00000055681	Cope	0.502748
ENSMUSG00000053565	Eif3k	0.502379
ENSMUSG00000042286	Stab1	0.502326
ENSMUSG00000038335	Tsr1	0.502301
ENSMUSG00000038900	Rpl12	0.5022
ENSMUSG00000026924	Sec16a	0.502154
ENSMUSG00000041126	H2afv	0.501961
ENSMUSG00000020814	Mxra7	0.501891
ENSMUSG00000019579	Mydgf	0.501877
ENSMUSG00000050989	Selenon	0.501821
ENSMUSG00000022982	Sod1	0.501801
ENSMUSG00000030409	Dmpk	0.501751
ENSMUSG00000027993	Trim2	0.501485
ENSMUSG00000006221	Hspb7	0.501479
ENSMUSG00000020598	Nrcam	0.50137
ENSMUSG00000048967	Yjefn3	0.501364
ENSMUSG00000031816	Mthfsd	0.501296
ENSMUSG00000050875	A730017C20Rik	0.50125
ENSMUSG00000085379	2310058D17Rik	0.501243
ENSMUSG00000035275	Raver2	0.501192
ENSMUSG00000048583	Igf2	0.50114
ENSMUSG00000025403	Shmt2	0.501069
ENSMUSG00000026277	Stk25	0.500944
ENSMUSG00000024743	Syt7	0.50093
ENSMUSG00000098923	Tmem185b	0.500895
ENSMUSG00000026520	Pycr2	0.50077
ENSMUSG00000038502	Ptov1	0.500681
ENSMUSG00000087213	2810408I11Rik	0.500474
ENSMUSG00000069274	Hist1h4f	0.500416
ENSMUSG00000021226	Acot2	0.500168
ENSMUSG00000057101	Zfp180	0.49984
ENSMUSG00000030008	Pradc1	0.499801
ENSMUSG00000029029	Wrap73	0.499701
ENSMUSG00000102556	Gm37569	-0.499568
ENSMUSG00000057551	Zfp317	-0.499593
ENSMUSG00000024565	Sall3	-0.499673
ENSMUSG00000102179	Gm37868	-0.499809
ENSMUSG00000021938	Pspc1	-0.500205
ENSMUSG00000035840	Lysmd3	-0.50067
ENSMUSG00000074802	Gas2l3	-0.500765
ENSMUSG00000054387	Mdm4	-0.5008
ENSMUSG00000055917	Zfp277	-0.500813
ENSMUSG00000074088	Snrnp40	-0.500902
ENSMUSG00000037536	Fbxo34	-0.501194
ENSMUSG00000020290	Xpo1	-0.501202
ENSMUSG00000104548	Gm43857	-0.501212
ENSMUSG00000056268	Dennd1b	-0.501237
ENSMUSG00000037652	Phc3	-0.501365
ENSMUSG00000029407	Uso1	-0.501437
ENSMUSG00000030852	Tacc2	-0.50175
ENSMUSG00000029804	Herc3	-0.50193
ENSMUSG00000022974	Paxbp1	-0.501949
ENSMUSG00000039753	Fbxl5	-0.502068
ENSMUSG00000030386	Zfp606	-0.502237
ENSMUSG00000038697	Taf5l	-0.502238
ENSMUSG00000019773	Fbxo5	-0.502494
ENSMUSG00000038816	Ctnnal1	-0.502531
ENSMUSG00000103076	Gm37902	-0.502751
ENSMUSG00000107884	Gm44144	-0.502829
ENSMUSG00000000275	Trim25	-0.50295
ENSMUSG00000039182	AW209491	-0.502975
ENSMUSG00000029326	Enoph1	-0.50312
ENSMUSG00000109154	Gm44822	-0.503197
ENSMUSG00000073664	Nbeal1	-0.503244
ENSMUSG00000060510	Zfp266	-0.50333
ENSMUSG00000040536	Necab1	-0.503436
ENSMUSG00000025451	Paip1	-0.503452
ENSMUSG00000023919	Cenpq	-0.503509
ENSMUSG00000079215	Zfp664	-0.503513
ENSMUSG00000032688	Malt1	-0.503589
ENSMUSG00000001173	Ocrl	-0.503762
ENSMUSG00000050222	Il17d	-0.503781
ENSMUSG00000003779	Kif20a	-0.504024
ENSMUSG00000015839	Nfe2l2	-0.504363
ENSMUSG00000108049	Gm44168	-0.504659
ENSMUSG00000030685	Kctd13	-0.504823
ENSMUSG00000043110	Lrrn4	-0.504949
ENSMUSG00000019189	Rnf145	-0.504981
ENSMUSG00000082609	Gm15464	-0.505091
ENSMUSG00000031697	Orc6	-0.505107
ENSMUSG00000015112	Slc25a13	-0.505165
ENSMUSG00000054162	Spock3	-0.505165
ENSMUSG00000039200	Atf7ip2	-0.505386
ENSMUSG00000048833	Slc39a9	-0.505485
ENSMUSG00000022686	B3gnt5	-0.505537
ENSMUSG00000009585	Apobec3	-0.505571
ENSMUSG00000100153	Gm5601	-0.505601
ENSMUSG00000000759	Tubgcp3	-0.505648
ENSMUSG00000027875	Hmgcs2	-0.505714
ENSMUSG00000070520	Nsmce3	-0.505718
ENSMUSG00000030275	Etnk1	-0.505818
ENSMUSG00000101964	Gm28693	-0.50596
ENSMUSG00000031561	Tenm3	-0.506274
ENSMUSG00000022770	Dlg1	-0.506408
ENSMUSG00000043323	Fbrsl1	-0.50642
ENSMUSG00000028572	Hook1	-0.506477
ENSMUSG00000045103	Dmd	-0.506567
ENSMUSG00000056851	Pcbp2	-0.507078
ENSMUSG00000052459	Atp6v1a	-0.507123
ENSMUSG00000021264	Yy1	-0.507511
ENSMUSG00000107278	Gm42600	-0.507527
ENSMUSG00000032410	Xrn1	-0.50771
ENSMUSG00000038331	Satb2	-0.507715
ENSMUSG00000041992	Rapgef5	-0.507752
ENSMUSG00000039735	Fnbp1l	-0.507844
ENSMUSG00000021678	F2rl1	-0.507952
ENSMUSG00000020185	E2f7	-0.508129
ENSMUSG00000071855	Ccdc112	-0.508157
ENSMUSG00000002428	Hltf	-0.508703
ENSMUSG00000019368	Sec14l4	-0.508769
ENSMUSG00000021733	Slc4a7	-0.508783
ENSMUSG00000044250	Pced1b	-0.508861
ENSMUSG00000022710	Usp7	-0.508878
ENSMUSG00000102856	Gm37084	-0.508923
ENSMUSG00000055943	Emc7	-0.50893
ENSMUSG00000032624	Eml4	-0.50907
ENSMUSG00000029173	Sepsecs	-0.509095
ENSMUSG00000042272	Sestd1	-0.509427
ENSMUSG00000052397	Ezr	-0.509443
ENSMUSG00000020634	Ubxn2a	-0.509465
ENSMUSG00000032998	Foxj3	-0.509584
ENSMUSG00000024073	Birc6	-0.509652
ENSMUSG00000028293	Slc35a1	-0.509769
ENSMUSG00000029221	Slc30a9	-0.509776
ENSMUSG00000037296	Lsm1	-0.509878
ENSMUSG00000039810	Zc3h10	-0.510203
ENSMUSG00000026659	Dusp12	-0.510244
ENSMUSG00000103657	Gm37204	-0.510284
ENSMUSG00000024477	Pggt1b	-0.510322
ENSMUSG00000022130	Tgds	-0.510394
ENSMUSG00000040649	Rimklb	-0.510457
ENSMUSG00000056770	Setd3	-0.510484
ENSMUSG00000057367	Birc2	-0.510564
ENSMUSG00000102670	Gm37436	-0.510738
ENSMUSG00000075700	Selenot	-0.510792
ENSMUSG00000032878	Ccdc85a	-0.510852
ENSMUSG00000003154	Foxj2	-0.510953
ENSMUSG00000029190	D5Ertd579e	-0.510987
ENSMUSG00000034653	Ythdc2	-0.511186
ENSMUSG00000026781	Acbd5	-0.511194
ENSMUSG00000025190	Got1	-0.511335
ENSMUSG00000102331	Gm19938	-0.511388
ENSMUSG00000004270	Lpcat3	-0.511422
ENSMUSG00000007379	Dennd2c	-0.511542
ENSMUSG00000043962	Thrap3	-0.511669
ENSMUSG00000032218	Ccnb2	-0.511737
ENSMUSG00000043940	Wdfy3	-0.511755
ENSMUSG00000102657	Gm37899	-0.511971
ENSMUSG00000039577	Nphp4	-0.51211
ENSMUSG00000048154	Kmt2d	-0.51214
ENSMUSG00000021133	Susd6	-0.512175
ENSMUSG00000038346	Zfp384	-0.512383
ENSMUSG00000031983	2310022B05Rik	-0.512525
ENSMUSG00000024556	Me2	-0.512543
ENSMUSG00000102687	Gm37219	-0.512686
ENSMUSG00000020546	Stxbp4	-0.512979
ENSMUSG00000039449	Prpf18	-0.513158
ENSMUSG00000003923	Tfam	-0.51319
ENSMUSG00000048039	Isg20l2	-0.513334
ENSMUSG00000000776	Polr3d	-0.513422
ENSMUSG00000037674	Rfx7	-0.513611
ENSMUSG00000030987	Stim1	-0.514155
ENSMUSG00000083621	Gm14586	-0.514332
ENSMUSG00000007036	Abhd16a	-0.514366
ENSMUSG00000031732	Phlpp2	-0.514393
ENSMUSG00000049502	Dtx3l	-0.514709
ENSMUSG00000103506	Gm38376	-0.514824
ENSMUSG00000031155	Pim2	-0.514947
ENSMUSG00000022947	Cbr3	-0.51513
ENSMUSG00000033632	AW554918	-0.515134
ENSMUSG00000028683	Eif2b3	-0.515294
ENSMUSG00000056515	Rab31	-0.515464
ENSMUSG00000105659	4930509H03Rik	-0.515643
ENSMUSG00000020130	Tbc1d15	-0.515757
ENSMUSG00000070565	Rasal2	-0.515852
ENSMUSG00000042745	Id1	-0.51591
ENSMUSG00000037492	Zmat4	-0.516041
ENSMUSG00000023079	Gtf2ird1	-0.516109
ENSMUSG00000030516	Tjp1	-0.516205
ENSMUSG00000027201	Myef2	-0.516208
ENSMUSG00000020952	Scfd1	-0.516374
ENSMUSG00000079104	Prps1l3	-0.516399
ENSMUSG00000097859	Gm26601	-0.516439
ENSMUSG00000021948	Prkcd	-0.516632
ENSMUSG00000027366	Sppl2a	-0.516792
ENSMUSG00000024317	Rnf138	-0.516897
ENSMUSG00000098061	Gm26945	-0.5171
ENSMUSG00000050890	Pdik1l	-0.517162
ENSMUSG00000108102	Gm44437	-0.517204
ENSMUSG00000051978	Erich1	-0.517244
ENSMUSG00000035958	Tdp2	-0.517259
ENSMUSG00000032244	Fem1b	-0.517356
ENSMUSG00000022223	Sdr39u1	-0.517464
ENSMUSG00000032458	Copb2	-0.517496
ENSMUSG00000030428	Ttyh1	-0.51759
ENSMUSG00000005534	Insr	-0.517926
ENSMUSG00000029276	Glmn	-0.517935
ENSMUSG00000029201	Ugdh	-0.51884
ENSMUSG00000020659	Cbll1	-0.518955
ENSMUSG00000037411	Serpine1	-0.519185
ENSMUSG00000033808	Tmem87a	-0.519453
ENSMUSG00000050312	Nsun3	-0.51946
ENSMUSG00000021098	4930447C04Rik	-0.519751
ENSMUSG00000033863	Klf9	-0.519861
ENSMUSG00000034487	Kdelc2	-0.519888
ENSMUSG00000045394	Epcam	-0.519962
ENSMUSG00000032264	Zw10	-0.520185
ENSMUSG00000038379	Ttk	-0.520378
ENSMUSG00000063785	Utp14a	-0.520449
ENSMUSG00000040188	Scamp2	-0.520453
ENSMUSG00000032077	Bud13	-0.520587
ENSMUSG00000027598	Itch	-0.520829
ENSMUSG00000003847	Nfat5	-0.521136
ENSMUSG00000065954	Tacc1	-0.521436
ENSMUSG00000021994	Wnt5a	-0.521563
ENSMUSG00000022802	Lmln	-0.521604
ENSMUSG00000029202	Pds5a	-0.521719
ENSMUSG00000027770	Dhx36	-0.521722
ENSMUSG00000027905	Ddx20	-0.521871
ENSMUSG00000063884	Ptcd3	-0.52193
ENSMUSG00000033904	Ccp110	-0.521969
ENSMUSG00000031902	Nfatc3	-0.522065
ENSMUSG00000026771	Spopl	-0.522156
ENSMUSG00000000276	Dgke	-0.522381
ENSMUSG00000038696	Mapkap1	-0.522509
ENSMUSG00000026678	Rgs5	-0.522515
ENSMUSG00000017146	Brca1	-0.522592
ENSMUSG00000029231	Pdgfra	-0.522622
ENSMUSG00000048279	Sacs	-0.522959
ENSMUSG00000041763	Tpp2	-0.523656
ENSMUSG00000045210	Vcpip1	-0.523785
ENSMUSG00000040520	Manea	-0.523899
ENSMUSG00000056537	Rlim	-0.523899
ENSMUSG00000025280	Polr3a	-0.524061
ENSMUSG00000047881	Rell1	-0.524086
ENSMUSG00000105050	Gm42482	-0.524175
ENSMUSG00000038174	Fam126b	-0.524217
ENSMUSG00000061778	Mospd2	-0.524433
ENSMUSG00000038612	Mcl1	-0.52458
ENSMUSG00000027167	Elp4	-0.524728
ENSMUSG00000029993	Nfu1	-0.524911
ENSMUSG00000027981	Rnpc3	-0.525139
ENSMUSG00000035437	Rabgap1	-0.52529
ENSMUSG00000019989	Enpp3	-0.525393
ENSMUSG00000034903	Cobll1	-0.525436
ENSMUSG00000060090	Rp2	-0.525476
ENSMUSG00000022636	Alcam	-0.525562
ENSMUSG00000042508	Dmtf1	-0.526477
ENSMUSG00000104709	Gm42484	-0.526588
ENSMUSG00000035614	Togaram1	-0.526743
ENSMUSG00000041977	Arhgef11	-0.52701
ENSMUSG00000020114	Cand1	-0.527265
ENSMUSG00000039191	Rbpj	-0.527338
ENSMUSG00000042686	Jph1	-0.527369
ENSMUSG00000052299	Ltn1	-0.527455
ENSMUSG00000034252	Senp6	-0.527528
ENSMUSG00000037487	Ubr5	-0.527682
ENSMUSG00000050447	Lypd6	-0.528041
ENSMUSG00000045314	Sowahb	-0.528075
ENSMUSG00000077704	Snord89	-0.528119
ENSMUSG00000028483	Snapc3	-0.528249
ENSMUSG00000034755	Pcdh11x	-0.528466
ENSMUSG00000038024	Dennd4c	-0.52857
ENSMUSG00000028453	Fancg	-0.528773
ENSMUSG00000037876	Jmjd1c	-0.528809
ENSMUSG00000018446	C1qbp	-0.528902
ENSMUSG00000027006	Dnajc10	-0.529097
ENSMUSG00000029314	Gpat3	-0.529223
ENSMUSG00000029617	Ccz1	-0.529367
ENSMUSG00000056427	Slit3	-0.529533
ENSMUSG00000024427	Spry4	-0.529654
ENSMUSG00000027699	Ect2	-0.529695
ENSMUSG00000071470	Ccnb1ip1	-0.530167
ENSMUSG00000032258	Lca5	-0.530262
ENSMUSG00000032555	Topbp1	-0.530493
ENSMUSG00000049420	Tmem200a	-0.530982
ENSMUSG00000000600	Krit1	-0.531101
ENSMUSG00000027469	Tpx2	-0.531139
ENSMUSG00000031433	Rbm41	-0.531891
ENSMUSG00000031095	Cul4b	-0.532539
ENSMUSG00000046532	Ar	-0.532966
ENSMUSG00000043067	Dpy19l1	-0.533141
ENSMUSG00000049791	Fzd4	-0.533336
ENSMUSG00000102326	Gm37788	-0.533604
ENSMUSG00000038267	Slc22a23	-0.533818
ENSMUSG00000022322	Shcbp1	-0.533926
ENSMUSG00000026131	Dst	-0.534002
ENSMUSG00000008035	Mid1ip1	-0.534218
ENSMUSG00000026782	Abi2	-0.534342
ENSMUSG00000029576	Radil	-0.534542
ENSMUSG00000020716	Nf1	-0.534765
ENSMUSG00000105822	Gm42969	-0.535404
ENSMUSG00000019854	Reps1	-0.535547
ENSMUSG00000025616	Usp16	-0.53569
ENSMUSG00000033382	Trappc8	-0.536131
ENSMUSG00000017801	Mlx	-0.536392
ENSMUSG00000103624	Gm3081	-0.536514
ENSMUSG00000031668	Eif2ak3	-0.536677
ENSMUSG00000069255	Dusp22	-0.536713
ENSMUSG00000044950	Pwwp2a	-0.537316
ENSMUSG00000039318	Rab3gap2	-0.538489
ENSMUSG00000039470	Zdhhc2	-0.539208
ENSMUSG00000090946	Ccdc71l	-0.539235
ENSMUSG00000015647	Lama5	-0.539424
ENSMUSG00000036030	Prtg	-0.539614
ENSMUSG00000020063	Sirt1	-0.539802
ENSMUSG00000025959	Klf7	-0.539806
ENSMUSG00000107116	Gm43274	-0.539824
ENSMUSG00000017548	Suz12	-0.539917
ENSMUSG00000042246	Tmc7	-0.540186
ENSMUSG00000042506	Usp22	-0.540575
ENSMUSG00000024413	Npc1	-0.540663
ENSMUSG00000016181	Diexf	-0.540951
ENSMUSG00000047804	Akap10	-0.541018
ENSMUSG00000035356	Nfkbiz	-0.541049
ENSMUSG00000023927	Satb1	-0.541179
ENSMUSG00000004113	Cacna1b	-0.541534
ENSMUSG00000040322	Slc25a24	-0.541661
ENSMUSG00000065191	Gm23458	-0.541683
ENSMUSG00000024868	Dkk1	-0.542136
ENSMUSG00000105071	Gm43336	-0.542276
ENSMUSG00000026377	Nifk	-0.542317
ENSMUSG00000039910	Cited2	-0.542583
ENSMUSG00000027547	Sall4	-0.542662
ENSMUSG00000028719	Cmpk1	-0.542679
ENSMUSG00000061082	Plac1	-0.542681
ENSMUSG00000034210	Efcab14	-0.54295
ENSMUSG00000063531	Sema3e	-0.543621
ENSMUSG00000042369	Rbm45	-0.543712
ENSMUSG00000027315	Spint1	-0.54393
ENSMUSG00000025059	Gk	-0.544032
ENSMUSG00000043998	Mgat2	-0.544164
ENSMUSG00000059742	Kcnh7	-0.544332
ENSMUSG00000058440	Nrf1	-0.544489
ENSMUSG00000024246	Thumpd2	-0.544689
ENSMUSG00000021111	Papola	-0.544699
ENSMUSG00000033885	Pxk	-0.545183
ENSMUSG00000066595	Flvcr1	-0.545293
ENSMUSG00000106384	Gm43188	-0.545366
ENSMUSG00000003452	Bicd1	-0.545949
ENSMUSG00000001436	Slc19a1	-0.546019
ENSMUSG00000034751	Mast4	-0.546257
ENSMUSG00000036768	Kif15	-0.546275
ENSMUSG00000014353	Tmem87b	-0.546309
ENSMUSG00000042446	Zmym4	-0.546525
ENSMUSG00000038909	Kat7	-0.546601
ENSMUSG00000029461	Fam168a	-0.546641
ENSMUSG00000048661	Lemd3	-0.546893
ENSMUSG00000024044	Epb41l3	-0.547511
ENSMUSG00000040383	Aqr	-0.547626
ENSMUSG00000023088	Abcc1	-0.547833
ENSMUSG00000048388	Fam171b	-0.548107
ENSMUSG00000041836	Ptpre	-0.548113
ENSMUSG00000021952	Xpo4	-0.548373
ENSMUSG00000014668	Chfr	-0.548381
ENSMUSG00000024878	Cbwd1	-0.548393
ENSMUSG00000054115	Skp2	-0.548409
ENSMUSG00000026442	Nfasc	-0.548606
ENSMUSG00000027109	Sp3	-0.548745
ENSMUSG00000027864	Ptgfrn	-0.548852
ENSMUSG00000103343	Gm37052	-0.548865
ENSMUSG00000042650	Alkbh5	-0.548983
ENSMUSG00000028232	Tmem68	-0.549036
ENSMUSG00000020152	Actr2	-0.549496
ENSMUSG00000050192	Eif5a2	-0.549734
ENSMUSG00000034120	Srsf2	-0.550721
ENSMUSG00000018548	Trim37	-0.550802
ENSMUSG00000038496	Slc19a3	-0.551454
ENSMUSG00000036391	Sec24a	-0.551544
ENSMUSG00000016386	Mpped2	-0.551605
ENSMUSG00000067424	Zfp563	-0.551957
ENSMUSG00000016477	E2f3	-0.552337
ENSMUSG00000044117	2900011O08Rik	-0.552385
ENSMUSG00000026082	Rev1	-0.552486
ENSMUSG00000052056	Zfp217	-0.55268
ENSMUSG00000038766	Gabpb2	-0.552713
ENSMUSG00000063894	Zkscan8	-0.55352
ENSMUSG00000020463	Ppp4r3b	-0.553543
ENSMUSG00000036790	Slitrk2	-0.553865
ENSMUSG00000009628	Tex15	-0.554113
ENSMUSG00000063652	Slc22a21	-0.554239
ENSMUSG00000042599	Kdm7a	-0.554505
ENSMUSG00000047146	Tet1	-0.554508
ENSMUSG00000020521	Rnft1	-0.554609
ENSMUSG00000049606	Zfp644	-0.554646
ENSMUSG00000032423	Syncrip	-0.555414
ENSMUSG00000020988	L2hgdh	-0.555535
ENSMUSG00000040659	Efhd2	-0.555554
ENSMUSG00000026193	Fn1	-0.555681
ENSMUSG00000108500	Gm45033	-0.555804
ENSMUSG00000019796	Lrp11	-0.555919
ENSMUSG00000057335	Cep170	-0.555947
ENSMUSG00000027651	Rprd1b	-0.556024
ENSMUSG00000037791	Phf12	-0.55608
ENSMUSG00000035236	Scai	-0.556282
ENSMUSG00000057858	Fam204a	-0.556665
ENSMUSG00000040506	Ambra1	-0.556882
ENSMUSG00000069378	Prdm6	-0.556902
ENSMUSG00000033752	Mnd1	-0.557006
ENSMUSG00000044595	Dnd1	-0.557193
ENSMUSG00000037855	Zfp365	-0.557205
ENSMUSG00000042705	Commd10	-0.557432
ENSMUSG00000064302	Clasp1	-0.557481
ENSMUSG00000021245	Mlh3	-0.557736
ENSMUSG00000058355	Abce1	-0.557776
ENSMUSG00000049230	Gm9833	-0.558077
ENSMUSG00000034560	Washc4	-0.558181
ENSMUSG00000033237	Arid2	-0.558592
ENSMUSG00000014444	Piezo1	-0.558886
ENSMUSG00000070348	Ccnd1	-0.559057
ENSMUSG00000040661	Rad54l2	-0.559472
ENSMUSG00000029920	Smarcad1	-0.559602
ENSMUSG00000036676	Tmtc3	-0.560301
ENSMUSG00000034601	2700049A03Rik	-0.560368
ENSMUSG00000021754	Map3k1	-0.560386
ENSMUSG00000020464	Pnpt1	-0.560424
ENSMUSG00000024242	Map4k3	-0.560605
ENSMUSG00000044791	Setd2	-0.560622
ENSMUSG00000029090	Adgra3	-0.560677
ENSMUSG00000041852	Tcf20	-0.560772
ENSMUSG00000025758	Plk4	-0.560799
ENSMUSG00000033952	Aspm	-0.560946
ENSMUSG00000020922	Lsm12	-0.561035
ENSMUSG00000033658	Ddx19b	-0.561282
ENSMUSG00000102976	Zc3h11a	-0.561548
ENSMUSG00000032776	Mctp2	-0.561626
ENSMUSG00000023169	Slc38a1	-0.561631
ENSMUSG00000025323	Sp4	-0.56198
ENSMUSG00000062270	Morf4l1	-0.56243
ENSMUSG00000035069	Oma1	-0.5626
ENSMUSG00000034602	Mon2	-0.562616
ENSMUSG00000052298	Cdc42se2	-0.562785
ENSMUSG00000102565	Gm37036	-0.562864
ENSMUSG00000041471	Fam35a	-0.562997
ENSMUSG00000012443	Kif11	-0.563663
ENSMUSG00000023066	Rttn	-0.563872
ENSMUSG00000027810	Eif2a	-0.56417
ENSMUSG00000054079	Utp18	-0.564204
ENSMUSG00000031028	Tub	-0.564419
ENSMUSG00000036022	Fam122b	-0.564759
ENSMUSG00000030322	Mbd4	-0.565131
ENSMUSG00000028577	Plaa	-0.565165
ENSMUSG00000017144	Rnd3	-0.565215
ENSMUSG00000046707	Csnk2a2	-0.565277
ENSMUSG00000019792	Trmt11	-0.565465
ENSMUSG00000020948	Klhl28	-0.565566
ENSMUSG00000025892	Gria4	-0.565909
ENSMUSG00000027242	Wdr76	-0.566234
ENSMUSG00000024331	Dsc2	-0.566426
ENSMUSG00000022960	Donson	-0.566718
ENSMUSG00000052656	Rnf103	-0.567081
ENSMUSG00000026455	Klhl12	-0.567204
ENSMUSG00000022434	Fam118a	-0.567204
ENSMUSG00000002996	Hbp1	-0.567573
ENSMUSG00000040943	Tet2	-0.568228
ENSMUSG00000035864	Syt1	-0.569073
ENSMUSG00000041180	Hectd2	-0.56911
ENSMUSG00000026196	Bard1	-0.569612
ENSMUSG00000024645	Timm21	-0.570283
ENSMUSG00000071253	Slc25a16	-0.570328
ENSMUSG00000032384	Csnk1g1	-0.570349
ENSMUSG00000022064	Pibf1	-0.57036
ENSMUSG00000018822	Sfrp5	-0.57049
ENSMUSG00000027357	Crls1	-0.570538
ENSMUSG00000027669	Gnb4	-0.570538
ENSMUSG00000038102	Trappc11	-0.57074
ENSMUSG00000039480	Nt5dc1	-0.571076
ENSMUSG00000040363	Bcor	-0.571259
ENSMUSG00000086311	Gm12122	-0.571524
ENSMUSG00000074238	Ap1ar	-0.571692
ENSMUSG00000037315	Jade3	-0.571799
ENSMUSG00000006219	Fblim1	-0.572375
ENSMUSG00000042029	Ncapg2	-0.572437
ENSMUSG00000027803	Wwtr1	-0.572592
ENSMUSG00000018417	Myo1b	-0.572854
ENSMUSG00000031583	Wrn	-0.572971
ENSMUSG00000021000	Mia2	-0.573386
ENSMUSG00000021192	Golga5	-0.573453
ENSMUSG00000031310	Zmym3	-0.573479
ENSMUSG00000036940	Kdm1a	-0.57354
ENSMUSG00000049470	Aff4	-0.573638
ENSMUSG00000028140	Mrpl9	-0.57364
ENSMUSG00000026235	Epha4	-0.573756
ENSMUSG00000018377	Vezf1	-0.574243
ENSMUSG00000022774	Ncbp2	-0.574325
ENSMUSG00000046139	Patl1	-0.574498
ENSMUSG00000037416	Dmxl1	-0.574591
ENSMUSG00000017550	Atad5	-0.574791
ENSMUSG00000041781	Cpsf2	-0.575153
ENSMUSG00000030421	Uri1	-0.575187
ENSMUSG00000032932	Hspa13	-0.575668
ENSMUSG00000032293	Ireb2	-0.576062
ENSMUSG00000040464	Gtpbp10	-0.576345
ENSMUSG00000097122	Gm26624	-0.576418
ENSMUSG00000005886	Ncoa2	-0.576496
ENSMUSG00000046808	Atp10d	-0.576583
ENSMUSG00000025995	Wdr75	-0.576652
ENSMUSG00000037646	Vps13b	-0.576674
ENSMUSG00000040351	Ankib1	-0.577127
ENSMUSG00000003282	Plag1	-0.577254
ENSMUSG00000021796	Bmpr1a	-0.577637
ENSMUSG00000029826	Zc3hav1	-0.577708
ENSMUSG00000060961	Slc4a4	-0.57776
ENSMUSG00000024423	Impact	-0.57827
ENSMUSG00000017692	Rhbdl3	-0.578751
ENSMUSG00000038342	Mlxip	-0.578949
ENSMUSG00000027104	Atf2	-0.579212
ENSMUSG00000038774	Ascc3	-0.580055
ENSMUSG00000037286	Stag1	-0.580829
ENSMUSG00000018846	Pank3	-0.581431
ENSMUSG00000030760	Acer3	-0.58205
ENSMUSG00000033364	Usp37	-0.582197
ENSMUSG00000032252	Glce	-0.582642
ENSMUSG00000029439	Sfswap	-0.583227
ENSMUSG00000051329	Nup160	-0.583784
ENSMUSG00000102950	Gm37018	-0.583963
ENSMUSG00000021816	Ppp3cb	-0.584336
ENSMUSG00000036932	Aifm1	-0.584444
ENSMUSG00000036097	Slf2	-0.585186
ENSMUSG00000104728	Gm42462	-0.585461
ENSMUSG00000042515	Mum1l1	-0.585462
ENSMUSG00000022808	Snx4	-0.585535
ENSMUSG00000051316	Taf7	-0.58555
ENSMUSG00000037896	Rcor1	-0.585581
ENSMUSG00000021792	Fam213a	-0.585587
ENSMUSG00000106798	Gm43275	-0.586332
ENSMUSG00000024283	Wac	-0.586362
ENSMUSG00000064325	Hhip	-0.586689
ENSMUSG00000025086	Trub1	-0.586803
ENSMUSG00000029390	Tmed2	-0.58705
ENSMUSG00000024382	Ercc3	-0.587292
ENSMUSG00000037890	Wdr19	-0.587637
ENSMUSG00000041966	Dcaf17	-0.587689
ENSMUSG00000019863	Qrsl1	-0.587975
ENSMUSG00000022656	Nectin3	-0.588065
ENSMUSG00000027176	Cstf3	-0.588272
ENSMUSG00000060548	Tnfrsf19	-0.588431
ENSMUSG00000028284	Map3k7	-0.58854
ENSMUSG00000049313	Sorl1	-0.588847
ENSMUSG00000055240	Zfp101	-0.589591
ENSMUSG00000052713	Zfp608	-0.589683
ENSMUSG00000042988	Notum	-0.589973
ENSMUSG00000036777	Anln	-0.590055
ENSMUSG00000039831	Arhgap29	-0.59013
ENSMUSG00000034342	Cbl	-0.590723
ENSMUSG00000042121	Ssh1	-0.590957
ENSMUSG00000060002	Chpt1	-0.591691
ENSMUSG00000045482	Trrap	-0.592217
ENSMUSG00000002881	Nab1	-0.592227
ENSMUSG00000022008	Gpalpp1	-0.592642
ENSMUSG00000019841	Rev3l	-0.592765
ENSMUSG00000032582	Rbm6	-0.592942
ENSMUSG00000053907	Mat2a	-0.593148
ENSMUSG00000071180	Smim15	-0.593341
ENSMUSG00000021965	Ska3	-0.594044
ENSMUSG00000024293	Esco1	-0.594234
ENSMUSG00000048170	Mcmbp	-0.594667
ENSMUSG00000048264	Dip2c	-0.595292
ENSMUSG00000032397	Tipin	-0.595508
ENSMUSG00000050310	Rictor	-0.595565
ENSMUSG00000001036	Epn2	-0.595671
ENSMUSG00000025764	Jade1	-0.595828
ENSMUSG00000001150	Mcm3ap	-0.596673
ENSMUSG00000034297	Med13	-0.596812
ENSMUSG00000033799	Fam208b	-0.597204
ENSMUSG00000034832	Tet3	-0.597492
ENSMUSG00000025591	Tma16	-0.598371
ENSMUSG00000031628	Casp3	-0.598401
ENSMUSG00000037851	Iars	-0.598597
ENSMUSG00000027365	Trpm7	-0.598752
ENSMUSG00000023330	Dtwd1	-0.599342
ENSMUSG00000050079	Rspry1	-0.599348
ENSMUSG00000034610	Zcchc11	-0.599849
ENSMUSG00000041408	Wapl	-0.599858
ENSMUSG00000071235	Vrtn	-0.600477
ENSMUSG00000008976	Gabpa	-0.600648
ENSMUSG00000020525	Ppm1d	-0.600839
ENSMUSG00000105561	Gm43462	-0.601095
ENSMUSG00000009900	Wnt3a	-0.601501
ENSMUSG00000041245	Wnk3	-0.601586
ENSMUSG00000020528	Prpsap2	-0.601686
ENSMUSG00000026623	Lpgat1	-0.602074
ENSMUSG00000032009	Sesn3	-0.602089
ENSMUSG00000035992	Fnip1	-0.602521
ENSMUSG00000021156	Zmynd11	-0.602624
ENSMUSG00000019917	2023-09-10	-0.602633
ENSMUSG00000036698	Ago2	-0.60267
ENSMUSG00000021559	Dapk1	-0.603149
ENSMUSG00000055024	Ep300	-0.603162
ENSMUSG00000030279	C2cd5	-0.603817
ENSMUSG00000034551	Hdx	-0.604191
ENSMUSG00000022364	Tbc1d31	-0.605105
ENSMUSG00000036478	Btg1	-0.605262
ENSMUSG00000022263	Trio	-0.605576
ENSMUSG00000005087	Cd44	-0.605972
ENSMUSG00000102573	Gm7265	-0.606061
ENSMUSG00000040029	Ipo8	-0.606661
ENSMUSG00000028106	Rprd2	-0.606942
ENSMUSG00000030528	Blm	-0.607395
ENSMUSG00000038526	Car14	-0.607658
ENSMUSG00000042104	Uggt2	-0.607866
ENSMUSG00000043252	Tmem64	-0.608047
ENSMUSG00000027882	Stxbp3	-0.609364
ENSMUSG00000064090	Vrk2	-0.609799
ENSMUSG00000031485	Plpbp	-0.610084
ENSMUSG00000019948	Actr6	-0.6105
ENSMUSG00000025078	Nhlrc2	-0.610702
ENSMUSG00000028771	Ptpn12	-0.610833
ENSMUSG00000031428	Zcchc18	-0.610905
ENSMUSG00000021706	Zfyve16	-0.611642
ENSMUSG00000048503	Tmem136	-0.611883
ENSMUSG00000022253	Nadk2	-0.612568
ENSMUSG00000051278	Zgrf1	-0.612754
ENSMUSG00000029108	Pcdh7	-0.612949
ENSMUSG00000032537	Ephb1	-0.613631
ENSMUSG00000058587	Tmod3	-0.613714
ENSMUSG00000021972	Hmbox1	-0.613734
ENSMUSG00000027070	Lrp2	-0.613898
ENSMUSG00000103783	Gm37522	-0.614275
ENSMUSG00000059288	Cdyl	-0.614296
ENSMUSG00000013736	Trnt1	-0.614606
ENSMUSG00000048076	Arf1	-0.614922
ENSMUSG00000024987	Cyp26a1	-0.615723
ENSMUSG00000020611	Gna13	-0.616344
ENSMUSG00000032449	Slc25a36	-0.616424
ENSMUSG00000000838	Fmr1	-0.617844
ENSMUSG00000068284	Usf3	-0.618147
ENSMUSG00000055373	Fut9	-0.618497
ENSMUSG00000058325	Dock1	-0.61961
ENSMUSG00000025199	Chuk	-0.619651
ENSMUSG00000028514	Usp24	-0.619976
ENSMUSG00000087368	BC065397	-0.620341
ENSMUSG00000102698	Gm37777	-0.620376
ENSMUSG00000040423	Rc3h1	-0.621187
ENSMUSG00000013663	Pten	-0.62224
ENSMUSG00000032411	Tfdp2	-0.622389
ENSMUSG00000026491	Ahctf1	-0.622605
ENSMUSG00000036086	Zranb3	-0.623195
ENSMUSG00000054263	Lifr	-0.624721
ENSMUSG00000042812	Foxf1	-0.624748
ENSMUSG00000075701	Selenos	-0.624753
ENSMUSG00000074221	Zfp568	-0.624943
ENSMUSG00000043019	Edem3	-0.625575
ENSMUSG00000098178	Gm42418	-0.625737
ENSMUSG00000073791	Efcab7	-0.626356
ENSMUSG00000008200	Fnbp4	-0.626531
ENSMUSG00000064339	mt-Rnr2	-0.626629
ENSMUSG00000043639	Rbm20	-0.626916
ENSMUSG00000027285	Haus2	-0.627435
ENSMUSG00000025026	Add3	-0.627437
ENSMUSG00000027660	Skil	-0.627825
ENSMUSG00000042323	Pbrm1	-0.628596
ENSMUSG00000025050	Pcgf6	-0.628984
ENSMUSG00000025077	Dclre1a	-0.629101
ENSMUSG00000047879	Usp14	-0.629159
ENSMUSG00000038759	Nup205	-0.629195
ENSMUSG00000024812	Tjp2	-0.629629
ENSMUSG00000017776	Crk	-0.62963
ENSMUSG00000050244	Heatr1	-0.630023
ENSMUSG00000051224	Tceanc	-0.632069
ENSMUSG00000031608	Galnt7	-0.632111
ENSMUSG00000026554	Dcaf8	-0.632258
ENSMUSG00000038587	Akap12	-0.633522
ENSMUSG00000032580	Rbm5	-0.633586
ENSMUSG00000052581	Lrrtm4	-0.634224
ENSMUSG00000020340	Cyfip2	-0.634895
ENSMUSG00000003746	Man1a	-0.635138
ENSMUSG00000064337	mt-Rnr1	-0.635557
ENSMUSG00000037892	Pcdh18	-0.63654
ENSMUSG00000037795	N4bp2	-0.636993
ENSMUSG00000048528	Nkx1-2	-0.63791
ENSMUSG00000025986	Slc39a10	-0.638795
ENSMUSG00000014496	Ankrd28	-0.63881
ENSMUSG00000038822	Hace1	-0.638927
ENSMUSG00000027722	Spata5	-0.6391
ENSMUSG00000030213	Atf7ip	-0.639675
ENSMUSG00000014355	Anapc1	-0.63979
ENSMUSG00000034765	Dusp5	-0.639915
ENSMUSG00000005907	Pex1	-0.63992
ENSMUSG00000028681	Ptch2	-0.640408
ENSMUSG00000026767	Mindy3	-0.64132
ENSMUSG00000062901	Klhl24	-0.641527
ENSMUSG00000107118	Gm42986	-0.642256
ENSMUSG00000033075	Senp1	-0.642268
ENSMUSG00000021470	Ercc6l2	-0.64268
ENSMUSG00000024493	Lars	-0.644091
ENSMUSG00000035762	Tmem161b	-0.644345
ENSMUSG00000031112	Stk26	-0.644427
ENSMUSG00000078134	Gm12355	-0.645112
ENSMUSG00000051223	Bzw1	-0.645517
ENSMUSG00000025245	Lztfl1	-0.647388
ENSMUSG00000040521	Tsfm	-0.649589
ENSMUSG00000026192	Atic	-0.650502
ENSMUSG00000017418	Arl5b	-0.651048
ENSMUSG00000102553	D930036K23Rik	-0.652038
ENSMUSG00000034187	Nsf	-0.652563
ENSMUSG00000000532	Acvr1b	-0.652583
ENSMUSG00000032558	Nphp3	-0.653498
ENSMUSG00000018481	Appbp2	-0.653623
ENSMUSG00000033676	Gabrb3	-0.653921
ENSMUSG00000022265	Ank	-0.657642
ENSMUSG00000057440	Mpp7	-0.658424
ENSMUSG00000041685	Fcho2	-0.661563
ENSMUSG00000059474	Mbtd1	-0.661648
ENSMUSG00000047909	Ankrd16	-0.66185
ENSMUSG00000026384	Ptpn4	-0.663211
ENSMUSG00000027954	Efna1	-0.664772
ENSMUSG00000030096	Slc6a6	-0.664884
ENSMUSG00000097797	Gm26901	-0.665947
ENSMUSG00000033439	Trmt13	-0.666397
ENSMUSG00000032400	Zwilch	-0.668828
ENSMUSG00000044702	Palb2	-0.669117
ENSMUSG00000006262	Mob1b	-0.669915
ENSMUSG00000029253	Cenpc1	-0.670054
ENSMUSG00000025038	Efhc2	-0.671781
ENSMUSG00000025234	Arih1	-0.671858
ENSMUSG00000041747	Utp15	-0.672143
ENSMUSG00000058388	Phtf1	-0.672267
ENSMUSG00000026319	2310035C23Rik	-0.672531
ENSMUSG00000015002	Efr3a	-0.673137
ENSMUSG00000036503	Rnf13	-0.673625
ENSMUSG00000058729	Lin9	-0.673676
ENSMUSG00000023026	Dip2b	-0.676858
ENSMUSG00000045284	Dcaf12l1	-0.677323
ENSMUSG00000041058	Wwp1	-0.677906
ENSMUSG00000032217	Rnf111	-0.678273
ENSMUSG00000028901	Gmeb1	-0.678437
ENSMUSG00000030660	Pik3c2a	-0.678863
ENSMUSG00000028080	Lrba	-0.679262
ENSMUSG00000029250	Polr2b	-0.679325
ENSMUSG00000060073	Psma3	-0.68018
ENSMUSG00000024085	Man2a1	-0.680385
ENSMUSG00000030663	1110004F10Rik	-0.680595
ENSMUSG00000018433	Nol11	-0.68071
ENSMUSG00000020362	Cnot6	-0.681083
ENSMUSG00000014932	Yes1	-0.682131
ENSMUSG00000028556	Dock7	-0.684246
ENSMUSG00000072889	Nfxl1	-0.684869
ENSMUSG00000036916	Zfp280c	-0.687137
ENSMUSG00000026103	Gls	-0.687138
ENSMUSG00000021180	Rps6ka5	-0.687845
ENSMUSG00000043535	Setx	-0.688127
ENSMUSG00000060733	Ipmk	-0.690125
ENSMUSG00000016200	Syt14	-0.690272
ENSMUSG00000034826	Nup54	-0.690522
ENSMUSG00000024095	Hnrnpll	-0.690843
ENSMUSG00000009905	Kdsr	-0.691115
ENSMUSG00000027272	Ubr1	-0.691698
ENSMUSG00000021338	Carmil1	-0.693359
ENSMUSG00000025935	Tram1	-0.694315
ENSMUSG00000072969	Armcx5	-0.695457
ENSMUSG00000032350	Gclc	-0.69916
ENSMUSG00000025860	Xiap	-0.70038
ENSMUSG00000037236	Matr3	-0.700706
ENSMUSG00000033790	Tubgcp5	-0.704104
ENSMUSG00000024576	Csnk1a1	-0.707539
ENSMUSG00000022781	Pak2	-0.708006
ENSMUSG00000032469	Dbr1	-0.709822
ENSMUSG00000100826	Snhg14	-0.714763
ENSMUSG00000028403	Zdhhc21	-0.716433
ENSMUSG00000036810	Cnep1r1	-0.716717
ENSMUSG00000036550	Cnot1	-0.725717
ENSMUSG00000035093	Secisbp2l	-0.726804
ENSMUSG00000028370	Pappa	-0.72892
ENSMUSG00000020422	Tns3	-0.729444
ENSMUSG00000028134	Ptbp2	-0.732199
ENSMUSG00000078970	Wdr92	-0.733385
ENSMUSG00000066324	Impad1	-0.733671
ENSMUSG00000024294	Mib1	-0.737399
ENSMUSG00000030754	Copb1	-0.741434
ENSMUSG00000075703	Selenoi	-0.750535
ENSMUSG00000028191	Bcl10	-0.75074
ENSMUSG00000037242	Clic4	-0.752918
ENSMUSG00000026510	Trp53bp2	-0.779051
ENSMUSG00000069273	Hist1h3e	0.646648
ENSMUSG00000077506	Scarna9	0.614456
ENSMUSG00000056962	Jmjd6	0.568433
ENSMUSG00000041035	Gm17018	0.553078
ENSMUSG00000000552	Zfp385a	0.55142
ENSMUSG00000071645	Tut1	0.509514
ENSMUSG00000064344	mt-Tm	0.508424
ENSMUSG00000034793	G6pc3	0.505177
ENSMUSG00000035413	Tmem98	0.503526
ENSMUSG00000019874	Fabp7	-0.504628
ENSMUSG00000106214	Gm43426	-0.514321
ENSMUSG00000039994	Timeless	-0.5243
ENSMUSG00000047368	Abhd17b	-0.54115
ENSMUSG00000038429	Usp5	0.850089
ENSMUSG00000060600	Eno3	0.840755
ENSMUSG00000040666	Sh3bgr	0.816014
ENSMUSG00000035268	Pkig	0.814162
ENSMUSG00000028792	Ak2	0.810479
ENSMUSG00000061086	Myl4	0.806399
ENSMUSG00000066705	Fxyd6	0.796722
ENSMUSG00000078517	Emc1	0.795199
ENSMUSG00000042834	Nrep	0.794733
ENSMUSG00000033585	Ndn	0.793155
ENSMUSG00000002326	Gmpr2	0.789198
ENSMUSG00000073889	Il11ra1	0.785956
ENSMUSG00000058239	Usf2	0.781098
ENSMUSG00000031458	Coprs	0.779384
ENSMUSG00000021200	Asb2	0.779167
ENSMUSG00000020469	Myl7	0.77353
ENSMUSG00000071644	Eef1g	0.76821
ENSMUSG00000062456	Rpl9-ps6	0.767248
ENSMUSG00000068614	Actc1	0.764447
ENSMUSG00000017716	Birc5	0.764183
ENSMUSG00000007039	Ddah2	0.762172
ENSMUSG00000020780	Srp68	0.762107
ENSMUSG00000037995	Igsf9	0.761754
ENSMUSG00000032604	Qars	0.758826
ENSMUSG00000022475	Hdac7	0.758229
ENSMUSG00000075467	Dnlz	0.754698
ENSMUSG00000019428	Fkbp8	0.753153
ENSMUSG00000072492	Gm10364	0.749512
ENSMUSG00000004056	Akt2	0.7474
ENSMUSG00000049907	Rasl11b	0.745415
ENSMUSG00000058655	Eif4b	0.741677
ENSMUSG00000025144	Cenpx	0.739253
ENSMUSG00000004100	Ppan	0.739043
ENSMUSG00000031312	Itgb1bp2	0.738989
ENSMUSG00000024579	Pcyox1l	0.73803
ENSMUSG00000029575	Mmab	0.737143
ENSMUSG00000023004	Tuba1b	0.731971
ENSMUSG00000025027	Xpnpep1	0.727962
ENSMUSG00000074922	Fam122a	0.727183
ENSMUSG00000035754	Wdr18	0.727142
ENSMUSG00000018042	Cyb5r3	0.725179
ENSMUSG00000045136	Tubb2b	0.721734
ENSMUSG00000045503	Sys1	0.720776
ENSMUSG00000052949	Rnf157	0.719089
ENSMUSG00000028527	Ak4	0.716618
ENSMUSG00000021311	Mtr	0.714312
ENSMUSG00000026418	Tnni1	0.713482
ENSMUSG00000056201	Cfl1	0.713381
ENSMUSG00000030795	Fus	0.711826
ENSMUSG00000028988	Ctnnbip1	0.710854
ENSMUSG00000040749	Siah1b	0.710022
ENSMUSG00000028884	Rpa2	0.70775
ENSMUSG00000020441	2310033P09Rik	0.707424
ENSMUSG00000028757	Ddost	0.705141
ENSMUSG00000023991	Foxp4	0.704227
ENSMUSG00000041697	Cox6a1	0.703145
ENSMUSG00000024208	Uqcc2	0.702383
ENSMUSG00000030470	Csrp3	0.700902
ENSMUSG00000027394	Ttl	0.700721
ENSMUSG00000029546	Uncx	0.700693
ENSMUSG00000028780	Sema3c	0.70062
ENSMUSG00000052214	Opa3	0.700126
ENSMUSG00000003868	Ruvbl2	0.699931
ENSMUSG00000002778	Kdelr1	0.697517
ENSMUSG00000003814	Calr	0.697437
ENSMUSG00000020471	Pold2	0.696206
ENSMUSG00000041733	Coq5	0.694659
ENSMUSG00000067430	Zfp763	0.694533
ENSMUSG00000027937	Jtb	0.694036
ENSMUSG00000025555	Farp1	0.693279
ENSMUSG00000027411	Vps16	0.692185
ENSMUSG00000035769	Xylb	0.691913
ENSMUSG00000039376	Synpo2l	0.689152
ENSMUSG00000042502	Cd2bp2	0.686977
ENSMUSG00000036169	Sostdc1	0.686523
ENSMUSG00000026312	Cdh7	0.684919
ENSMUSG00000029392	Rilpl1	0.683768
ENSMUSG00000031972	Acta1	0.682043
ENSMUSG00000028416	Bag1	0.681923
ENSMUSG00000001418	Glmp	0.68179
ENSMUSG00000042210	Abhd14a	0.681276
ENSMUSG00000031818	Cox4i1	0.681217
ENSMUSG00000049641	Vgll2	0.679804
ENSMUSG00000037820	Tgm2	0.679099
ENSMUSG00000005161	Prdx2	0.677846
ENSMUSG00000039115	Itga9	0.672525
ENSMUSG00000067818	Myl9	0.669228
ENSMUSG00000021621	Zcchc9	0.666958
ENSMUSG00000002043	Trappc6a	0.666399
ENSMUSG00000031642	Sh3rf1	0.666374
ENSMUSG00000028107	Tars2	0.658107
ENSMUSG00000034673	Pbx2	0.65774
ENSMUSG00000051550	Zfp579	0.656291
ENSMUSG00000020308	Tpgs1	0.65539
ENSMUSG00000027848	Olfml3	0.655265
ENSMUSG00000037370	Enpp1	0.652274
ENSMUSG00000040048	Ndufb10	0.650551
ENSMUSG00000020451	Limk2	0.647091
ENSMUSG00000020653	Klf11	0.646062
ENSMUSG00000026414	Tnnt2	0.644988
ENSMUSG00000020163	Uqcr11	0.64326
ENSMUSG00000007122	Casq1	0.641959
ENSMUSG00000016344	Ppdpf	0.635003
ENSMUSG00000074793	Hspa12b	0.631459
ENSMUSG00000032291	Crabp1	0.630217
ENSMUSG00000020205	Phlda1	0.627266
ENSMUSG00000007603	Dus3l	0.627025
ENSMUSG00000033916	Chmp2a	0.626398
ENSMUSG00000003444	Med29	0.622294
ENSMUSG00000035478	Mbd3	0.621531
ENSMUSG00000027168	Pax6	0.62132
ENSMUSG00000024053	Emilin2	0.618559
ENSMUSG00000035545	Leng8	0.615007
ENSMUSG00000095403	Gm21092	0.613447
ENSMUSG00000019433	Gipc1	0.613187
ENSMUSG00000032295	Man2c1	0.612784
ENSMUSG00000003808	Farsa	0.610979
ENSMUSG00000028944	Prkag2	0.610714
ENSMUSG00000034748	Sirt6	0.608418
ENSMUSG00000003810	Mast2	0.607523
ENSMUSG00000038156	Spon1	0.602402
ENSMUSG00000053093	Myh7	0.600254
ENSMUSG00000013921	Clip3	0.599208
ENSMUSG00000025743	Sdc3	0.597859
ENSMUSG00000001029	Icam2	0.597397
ENSMUSG00000035863	Palm	0.588566
ENSMUSG00000043311	D17H6S53E	0.582338
ENSMUSG00000087687	Pet100	0.580954
ENSMUSG00000027291	Vps39	0.575772
ENSMUSG00000026558	Uck2	0.571848
ENSMUSG00000089839	Rps19-ps11	0.570862
ENSMUSG00000059743	Fdps	0.561836
ENSMUSG00000020778	Ten1	0.560282
ENSMUSG00000043969	Emx2	0.55837
ENSMUSG00000042372	Dmrt3	0.543547
ENSMUSG00000018322	Tomm34	-0.522566
ENSMUSG00000053414	Hunk	-0.54828
ENSMUSG00000034111	Tmed8	-0.557988
ENSMUSG00000036390	Gadd45a	-0.559249
ENSMUSG00000040302	Rbm48	-0.565695
ENSMUSG00000005892	Trh	-0.565895
ENSMUSG00000022186	Oxct1	-0.570197
ENSMUSG00000039126	Prune2	-0.572804
ENSMUSG00000030452	Nipa2	-0.578954
ENSMUSG00000033411	Ctdspl2	-0.57924
ENSMUSG00000030638	Sh3gl3	-0.57968
ENSMUSG00000004446	Bid	-0.583151
ENSMUSG00000039431	Mtmr7	-0.585384
ENSMUSG00000027860	Vangl1	-0.585437
ENSMUSG00000003226	Ranbp2	-0.59023
ENSMUSG00000067860	Zic3	-0.590854
ENSMUSG00000023025	Larp4	-0.591023
ENSMUSG00000032826	Ank2	-0.592528
ENSMUSG00000029186	Pi4k2b	-0.595241
ENSMUSG00000039748	Exo1	-0.598124
ENSMUSG00000040040	Ift88	-0.5995
ENSMUSG00000030509	Asb7	-0.600791
ENSMUSG00000053774	Ubxn7	-0.603988
ENSMUSG00000021224	Numb	-0.604323
ENSMUSG00000093594	Gm20707	-0.604532
ENSMUSG00000042032	Mat2b	-0.60602
ENSMUSG00000001767	Crnkl1	-0.606152
ENSMUSG00000015766	Eps8	-0.610024
ENSMUSG00000027820	Mme	-0.613277
ENSMUSG00000035293	G2e3	-0.613902
ENSMUSG00000048546	Tob2	-0.614762
ENSMUSG00000042808	Gpx2	-0.61669
ENSMUSG00000031099	Smarca1	-0.619474
ENSMUSG00000022749	Tbc1d23	-0.621285
ENSMUSG00000027667	Zfp639	-0.62455
ENSMUSG00000034636	Zyg11b	-0.625331
ENSMUSG00000020687	Cdc27	-0.625694
ENSMUSG00000074682	Zcchc3	-0.627765
ENSMUSG00000051220	Ercc6l	-0.629207
ENSMUSG00000062908	Acadm	-0.629393
ENSMUSG00000049764	Zfp280b	-0.630704
ENSMUSG00000029203	Ube2k	-0.633057
ENSMUSG00000020115	Tbk1	-0.633869
ENSMUSG00000029246	Ppat	-0.635279
ENSMUSG00000034158	Lrrc58	-0.635385
ENSMUSG00000064128	Cenpj	-0.636042
ENSMUSG00000048581	E130311K13Rik	-0.637888
ENSMUSG00000045205	Dpy19l4	-0.640172
ENSMUSG00000028089	Chd1l	-0.645629
ENSMUSG00000038023	Atp6v0a2	-0.646055
ENSMUSG00000040446	Rprd1a	-0.648705
ENSMUSG00000020250	Txnrd1	-0.651749
ENSMUSG00000038072	Galnt11	-0.651836
ENSMUSG00000029859	Epha1	-0.652808
ENSMUSG00000044150	Bclaf3	-0.656337
ENSMUSG00000036707	Cab39	-0.656371
ENSMUSG00000033965	Slc16a2	-0.657636
ENSMUSG00000025949	Pikfyve	-0.660712
ENSMUSG00000036890	Gtdc1	-0.664751
ENSMUSG00000024521	Pmaip1	-0.667311
ENSMUSG00000044337	Ackr3	-0.667343
ENSMUSG00000054280	Prr14l	-0.667726
ENSMUSG00000042363	Lgalsl	-0.667815
ENSMUSG00000023913	Pla2g7	-0.668259
ENSMUSG00000026784	Pdss1	-0.670225
ENSMUSG00000022142	Nup155	-0.670273
ENSMUSG00000033054	Npat	-0.673608
ENSMUSG00000031565	Fgfr1	-0.674263
ENSMUSG00000039252	Lgi2	-0.679561
ENSMUSG00000031835	Mbtps1	-0.680586
ENSMUSG00000037808	Fam76b	-0.682905
ENSMUSG00000020273	Papolg	-0.684981
ENSMUSG00000014402	Tsg101	-0.685333
ENSMUSG00000034908	Sidt2	-0.686261
ENSMUSG00000038518	Jarid2	-0.68777
ENSMUSG00000024759	Atl3	-0.689569
ENSMUSG00000027349	Fam98b	-0.692481
ENSMUSG00000027287	Snap23	-0.692872
ENSMUSG00000067261	Foxd3	-0.693813
ENSMUSG00000032422	Snx14	-0.694271
ENSMUSG00000032030	Cul5	-0.698445
ENSMUSG00000055319	Sec23ip	-0.699859
ENSMUSG00000029192	Tbc1d14	-0.700998
ENSMUSG00000033624	Pdpr	-0.70194
ENSMUSG00000048285	Frmd6	-0.704667
ENSMUSG00000042699	Dhx9	-0.710428
ENSMUSG00000032216	Nedd4	-0.710455
ENSMUSG00000005506	Celf1	-0.714952
ENSMUSG00000024614	Tmx3	-0.715398
ENSMUSG00000035325	Sec31a	-0.725231
ENSMUSG00000027351	Spred1	-0.72676
ENSMUSG00000001260	Gabrg1	-0.728705
ENSMUSG00000040620	Dhx33	-0.738032
ENSMUSG00000059890	Ube4a	-0.739788
ENSMUSG00000004356	Utp20	-0.742172
ENSMUSG00000032563	Mrpl3	-0.742216
ENSMUSG00000020454	Eif4enif1	-0.743054
ENSMUSG00000039286	Fndc3b	-0.747773
ENSMUSG00000031467	Agpat5	-0.750128
ENSMUSG00000037174	Elf2	-0.751809
ENSMUSG00000026790	Odf2	-0.760332
ENSMUSG00000019966	Kitl	-0.762887
ENSMUSG00000032902	Slc16a1	-0.778868
ENSMUSG00000034573	Ptpn13	-0.779418
ENSMUSG00000037572	Wdhd1	-0.807628
ENSMUSG00000028580	Pum1	-0.809946
ENSMUSG00000026283	Ing5	-0.815923
ENSMUSG00000024120	Lrpprc	0.83403
ENSMUSG00000063415	Cyp26b1	0.829506
ENSMUSG00000022035	Ccdc25	0.818351
ENSMUSG00000039473	Ubn1	0.796582
ENSMUSG00000047786	Lix1	0.786017
ENSMUSG00000013936	Myl2	0.777957
ENSMUSG00000052593	Adam17	0.774095
ENSMUSG00000024302	Dtna	0.770799
ENSMUSG00000032368	Zic1	0.76993
ENSMUSG00000035458	Tnni3	0.75616
ENSMUSG00000050628	Ubald2	0.754593
ENSMUSG00000022836	Mylk	0.751732
ENSMUSG00000032532	Cck	0.747696
ENSMUSG00000026360	Rgs2	0.744086
ENSMUSG00000069171	Nr2f1	0.744064
ENSMUSG00000029345	Tfip11	0.73823
ENSMUSG00000025927	Tfap2b	0.727551
ENSMUSG00000041616	Nppa	0.725123
ENSMUSG00000048895	Cdk5r1	0.70135
ENSMUSG00000033006	Sox10	0.69889
ENSMUSG00000036864	Proser3	0.696822
ENSMUSG00000030788	Rnf141	0.693278
ENSMUSG00000095139	Pou3f2	0.689028
ENSMUSG00000021099	Six6	0.688663
ENSMUSG00000046997	Spsb4	0.684816
ENSMUSG00000043496	Tril	0.682904
ENSMUSG00000041476	Smpx	0.681451
ENSMUSG00000028358	Zfp618	0.678054
ENSMUSG00000029838	Ptn	0.674337
ENSMUSG00000029309	Sparcl1	0.67421
ENSMUSG00000045515	Pou3f3	0.666924
ENSMUSG00000057967	Fgf18	0.664735
ENSMUSG00000040998	Npnt	0.662228
ENSMUSG00000053644	Aldh7a1	0.662074
ENSMUSG00000036139	Hoxc9	0.657213
ENSMUSG00000025469	Msx3	0.651778
ENSMUSG00000000753	Serpinf1	0.650157
ENSMUSG00000021835	Bmp4	0.647552
ENSMUSG00000044707	Ccnjl	0.646111
ENSMUSG00000056917	Sipa1	0.645929
ENSMUSG00000020456	Ogdh	0.643984
ENSMUSG00000016763	Scube1	0.642365
ENSMUSG00000031486	Adgra2	0.634931
ENSMUSG00000046269	Usp27x	0.627183
ENSMUSG00000024426	Atat1	0.622592
ENSMUSG00000023039	Krt7	0.617564
ENSMUSG00000030551	Nr2f2	0.605314
ENSMUSG00000096001	2610528A11Rik	0.604805
ENSMUSG00000024501	Dpysl3	0.604533
ENSMUSG00000019817	Plagl1	0.603795
ENSMUSG00000023022	Lima1	0.602925
ENSMUSG00000100005	B130024G19Rik	0.60088
ENSMUSG00000030110	Ret	0.597861
ENSMUSG00000029174	Tbc1d1	0.590328
ENSMUSG00000085645	Hoxb5os	0.585124
ENSMUSG00000097348		0.582414
ENSMUSG00000059939	9430015G10Rik	0.581756
ENSMUSG00000038663	Fsd2	0.57732
ENSMUSG00000026043	Col3a1	0.571193
ENSMUSG00000036061	Smug1	0.570818
ENSMUSG00000059895	Ptp4a3	0.564314
ENSMUSG00000061353	Cxcl12	0.563553
ENSMUSG00000022122	Ednrb	0.563186
ENSMUSG00000021367	Edn1	0.558165
ENSMUSG00000004508	Gab2	0.550568
ENSMUSG00000078652	Psme3	0.548601
ENSMUSG00000070282	3000002C10Rik	0.54796
ENSMUSG00000032394	Igdcc3	0.541962
ENSMUSG00000001661	Hoxc6	0.538413
ENSMUSG00000021974	Fgf9	0.538211
ENSMUSG00000034926	Dhcr24	0.534623
ENSMUSG00000040415	Dtx3	0.533333
ENSMUSG00000038910	Plcl2	0.530277
ENSMUSG00000037034	Pax1	0.525577
ENSMUSG00000022425	Enpp2	0.523834
ENSMUSG00000027435	Cd93	0.518502
ENSMUSG00000011257	Pabpc4	0.51807
ENSMUSG00000024610	Cd74	0.516648
ENSMUSG00000085385	Snhg17	0.516556
ENSMUSG00000085399	Foxd2os	0.513996
ENSMUSG00000093460	Six3os1	0.508992
ENSMUSG00000036523	Greb1	0.508948
ENSMUSG00000029126	Nsg1	0.506476
ENSMUSG00000038227	Hoxa9	0.506241
ENSMUSG00000025010	Ccnj	0.504666
ENSMUSG00000030513	Pcsk6	0.503916
ENSMUSG00000034042	Gpbp1l1	-0.502705
ENSMUSG00000020097	Sgpl1	-0.505149
ENSMUSG00000042211	Fbxo38	-0.505996
ENSMUSG00000041649	Klf8	-0.507089
ENSMUSG00000034485	Uaca	-0.508503
ENSMUSG00000000902	Smarcb1	-0.514758
ENSMUSG00000025173	Wdr45b	-0.515238
ENSMUSG00000029446	Psph	-0.51666
ENSMUSG00000032727	Mier3	-0.520073
ENSMUSG00000061718	Ppp1r1b	-0.520161
ENSMUSG00000040455	Usp45	-0.520943
ENSMUSG00000025993	Slc40a1	-0.521839
ENSMUSG00000032640	Chsy1	-0.521859
ENSMUSG00000034192	Lsm3	-0.527326
ENSMUSG00000031111	Igsf1	-0.529393
ENSMUSG00000038563	Efl1	-0.529598
ENSMUSG00000022828	Gtf2e1	-0.531143
ENSMUSG00000031139	Mcf2	-0.534919
ENSMUSG00000047248	C2cd3	-0.535178
ENSMUSG00000028933	Xrcc2	-0.535195
ENSMUSG00000051490	Foxd4	-0.538588
ENSMUSG00000000804	Usp32	-0.543918
ENSMUSG00000021728	Emb	-0.544252
ENSMUSG00000026473	Glul	-0.544765
ENSMUSG00000032475	Nck1	-0.551722
ENSMUSG00000024068	Spast	-0.55205
ENSMUSG00000036591	Arhgap21	-0.55474
ENSMUSG00000027639	Samhd1	-0.561445
ENSMUSG00000030894	Tpp1	-0.561477
ENSMUSG00000063406	Tmed5	-0.568534
ENSMUSG00000041930	Fam222a	-0.568583
ENSMUSG00000054727	1700013H16Rik	-0.569858
ENSMUSG00000021400	Wrnip1	-0.570666
ENSMUSG00000090125	Pou3f1	-0.576688
ENSMUSG00000063065	Mapk3	-0.577706
ENSMUSG00000027203	Dut	-0.581137
ENSMUSG00000020953	Coch	-0.581277
ENSMUSG00000032420	Nt5e	-0.583565
ENSMUSG00000027778	Ift80	-0.592396
ENSMUSG00000005656	Snx6	-0.592862
ENSMUSG00000003153	Slc2a3	-0.595227
ENSMUSG00000056812	St8sia3	-0.595794
ENSMUSG00000020027	Socs2	-0.596153
ENSMUSG00000000420	Galnt1	-0.600681
ENSMUSG00000033014	Trim33	-0.60478
ENSMUSG00000024359	Hspa9	-0.605855
ENSMUSG00000026824	Kcnj3	-0.606463
ENSMUSG00000020387	Jade2	-0.615026
ENSMUSG00000046204	Pnma2	-0.620946
ENSMUSG00000027698	Nceh1	-0.629521
ENSMUSG00000021477	Ctsl	-0.629843
ENSMUSG00000031297	Slc7a3	-0.630836
ENSMUSG00000031386	Hcfc1	-0.631557
ENSMUSG00000020458	Rtn4	-0.63205
ENSMUSG00000049878	Rlf	-0.632069
ENSMUSG00000026124	Cfc1	-0.633099
ENSMUSG00000025968	Ndufs1	-0.633537
ENSMUSG00000024619	Cdx1	-0.637306
ENSMUSG00000020257	Wdr82	-0.63774
ENSMUSG00000044393	Dsg2	-0.637795
ENSMUSG00000036093	Arl5a	-0.640129
ENSMUSG00000060679	Mrps9	-0.654186
ENSMUSG00000028126	Pip5k1a	-0.661121
ENSMUSG00000030536	Iqgap1	-0.662252
ENSMUSG00000030722	Nfatc2ip	-0.670111
ENSMUSG00000015843	Rxrg	-0.674694
ENSMUSG00000026094	Stk17b	-0.677876
ENSMUSG00000024907	Gal	-0.682015
ENSMUSG00000030231	Plekha5	-0.682463
ENSMUSG00000010760	Phlda2	-0.684401
ENSMUSG00000064127	Med14	-0.68512
ENSMUSG00000009470	Tnpo1	-0.685731
ENSMUSG00000049516	Spty2d1	-0.686526
ENSMUSG00000030990	Pgap2	-0.689671
ENSMUSG00000037316	Bag4	-0.690459
ENSMUSG00000042942	Greb1l	-0.692433
ENSMUSG00000015023	Ddx19a	-0.693362
ENSMUSG00000026596	Abl2	-0.693483
ENSMUSG00000070738	Dgkd	-0.705875
ENSMUSG00000029265	Dr1	-0.708562
ENSMUSG00000044221	Grsf1	-0.709791
ENSMUSG00000038079	Tmem237	-0.70983
ENSMUSG00000021109	Hif1a	-0.712098
ENSMUSG00000021936	Mapk8	-0.714072
ENSMUSG00000027478	Dnmt3b	-0.716693
ENSMUSG00000025862	Stag2	-0.72076
ENSMUSG00000029686	Cul1	-0.721917
ENSMUSG00000035051	Dhx57	-0.726895
ENSMUSG00000019866	Crybg1	-0.728401
ENSMUSG00000037270	4932438A13Rik	-0.732392
ENSMUSG00000033460	Armcx1	-0.73542
ENSMUSG00000075304	Sp5	-0.747876
ENSMUSG00000028412	Slc44a1	-0.751625
ENSMUSG00000079037	Prnp	-0.757239
ENSMUSG00000039068	Zzz3	-0.758285
ENSMUSG00000028173	Wls	-0.790602
ENSMUSG00000036990	Otud4	-0.79494
ENSMUSG00000039456	Morc3	-0.797113
ENSMUSG00000037815	Ctnna1	-0.807909
ENSMUSG00000021929	Kpna3	-0.812501
ENSMUSG00000020248	Nfyb	-0.81809
