# Supplementary material for: Differential responses to maternal diabetes in embryo and visceral yolk sac
Source: Front Cell Dev Biol. 2023 Oct 19;11:1273641. doi: 10.3389/fcell.2023.1273641 (PMC10620973; doi:10.3389/fcell.2023.1273641)
Supplement: Supplementary file 3 [file Table6.xlsx]

## Sheet: Sheet1
This file contains the list of genes that have Pearson coefficients between |1 - 0.5| in normal embryos, and their corresponding coefficients canculated for diabetes-exposed embryos
The list of genes is sorted for higest coefficient value in normal samples, and is the basis for Figure 8 Panels A (only Hox genes) and B
	ensembl ID	mgi_symbol	Pearson_N	Pearson_D
	ENSMUSG00000053007	Creb5	0.830247	0.206149
	ENSMUSG00000036139	Hoxc9	0.767747	0.657213
	ENSMUSG00000069171	Nr2f1	0.763885	0.744064
	ENSMUSG00000001657	Hoxc8	0.749285	0.0175317
	ENSMUSG00000025927	Tfap2b	0.743909	0.727551
	ENSMUSG00000038227	Hoxa9	0.743837	0.506241
	ENSMUSG00000078202	Nrarp	0.738614	0.473016
	ENSMUSG00000032368	Zic1	0.73638	0.76993
	ENSMUSG00000030551	Nr2f2	0.707748	0.605314
	ENSMUSG00000063415	Cyp26b1	0.689221	0.829506
	ENSMUSG00000024302	Dtna	0.687333	0.770799
	ENSMUSG00000061353	Cxcl12	0.679941	0.563553
	ENSMUSG00000085645	Hoxb5os	0.677825	0.585124
	ENSMUSG00000022122	Ednrb	0.674839	0.563186
	ENSMUSG00000024610	Cd74	0.667933	0.516648
	ENSMUSG00000051048	P4ha3	0.667237	0.264494
	ENSMUSG00000001661	Hoxc6	0.667075	0.538413
	ENSMUSG00000029153	Ociad2	0.664267	0.258205
	ENSMUSG00000043496	Tril	0.663076	0.682904
	ENSMUSG00000046997	Spsb4	0.662689	0.684816
	ENSMUSG00000038679	Trps1	0.65906	0.109115
	ENSMUSG00000096001	2610528A11Rik	0.658211	0.604805
	ENSMUSG00000013936	Myl2	0.654958	0.777957
	ENSMUSG00000041616	Nppa	0.654481	0.725123
	ENSMUSG00000026976	Pax8	0.650568	0.38081
	ENSMUSG00000046982	Tshz1	0.647701	-0.063015
	ENSMUSG00000057967	Fgf18	0.645547	0.664735
	ENSMUSG00000035458	Tnni3	0.641212	0.75616
	ENSMUSG00000047786	Lix1	0.640822	0.786017
	ENSMUSG00000020950	Foxg1	0.640196	0.40307
	ENSMUSG00000021815	Mss51	0.640188	0.200758
	ENSMUSG00000025469	Msx3	0.638724	0.651778
	ENSMUSG00000058056	Palld	0.637278	0.471206
	ENSMUSG00000059791	Nrm	0.634161	-0.042971
	ENSMUSG00000101174	Hoxd4	0.632946	0.323284
	ENSMUSG00000038236	Hoxa7	0.624252	0.421857
	ENSMUSG00000029291	Rufy3	0.623752	0.388872
	ENSMUSG00000054509	Parp4	0.622681	-0.220639
	ENSMUSG00000049119	Fam110b	0.622585	0.300224
	ENSMUSG00000039607	Rbms3	0.622411	0.36902
	ENSMUSG00000028565	Nfia	0.622301	0.276104
	ENSMUSG00000030507	Dbx1	0.620581	0.359316
	ENSMUSG00000040260	Daam2	0.619955	-0.0388513
	ENSMUSG00000040998	Npnt	0.618868	0.662228
	ENSMUSG00000045930	Clec14a	0.615575	0.401713
	ENSMUSG00000018012	Rac3	0.613619	0.45009
	ENSMUSG00000038692	Hoxb4	0.611494	-0.0900201
	ENSMUSG00000042498	D330045A20Rik	0.60927	0.2032
	ENSMUSG00000029765	Plxna4	0.608647	0.253351
	ENSMUSG00000019817	Plagl1	0.607228	0.603795
	ENSMUSG00000045294	Insig1	0.607064	0.15154
	ENSMUSG00000039328	Rnf122	0.606818	0.122236
	ENSMUSG00000038872	Zfhx3	0.606151	0.263623
	ENSMUSG00000027750	Postn	0.605336	0.135184
	ENSMUSG00000030826	Bcat2	0.603796	0.274934
	ENSMUSG00000002307	Daxx	0.60329	-0.219796
	ENSMUSG00000022836	Mylk	0.602408	0.751732
	ENSMUSG00000038663	Fsd2	0.601612	0.57732
	ENSMUSG00000001494	Sost	0.601364	0.268474
	ENSMUSG00000051910	Sox6	0.599531	0.292562
	ENSMUSG00000036040	Adamtsl2	0.599441	0.480518
	ENSMUSG00000078652	Psme3	0.597354	0.548601
	ENSMUSG00000041476	Smpx	0.596946	0.681451
	ENSMUSG00000029335	Bmp3	0.59692	0.486867
	ENSMUSG00000027797	Dclk1	0.596782	0.189075
	ENSMUSG00000038910	Plcl2	0.596645	0.530277
	ENSMUSG00000028358	Zfp618	0.596551	0.678054
	ENSMUSG00000018672	Copz2	0.59594	0.375311
	ENSMUSG00000070282	3000002C10Rik	0.594997	0.54796
	ENSMUSG00000024501	Dpysl3	0.594367	0.604533
	ENSMUSG00000078247	Airn	0.592248	-0.154031
	ENSMUSG00000040272	Accs	0.592134	0.192618
	ENSMUSG00000027102	Hoxd8	0.591222	0.298467
	ENSMUSG00000025239	Limd1	0.590277	0.432711
	ENSMUSG00000021974	Fgf9	0.588778	0.538211
	ENSMUSG00000022377	Asap1	0.587643	0.259084
	ENSMUSG00000036061	Smug1	0.587053	0.570818
	ENSMUSG00000032394	Igdcc3	0.58547	0.541962
	ENSMUSG00000025352	Gdf11	0.584384	0.416201
	ENSMUSG00000025278	Flnb	0.581692	0.469829
	ENSMUSG00000048138	Dmrt2	0.581541	-0.0299992
	ENSMUSG00000022485	Hoxc5	0.581528	0.47695
	ENSMUSG00000065922	n-R5-8s1	0.580218	0.172019
	ENSMUSG00000023039	Krt7	0.57959	0.617564
	ENSMUSG00000032705	Exd2	0.579104	0.49682
	ENSMUSG00000026043	Col3a1	0.578981	0.571193
	ENSMUSG00000033540	Idua	0.578648	0.142426
	ENSMUSG00000045515	Pou3f3	0.576843	0.666924
	ENSMUSG00000095139	Pou3f2	0.574952	0.689028
	ENSMUSG00000012017	Scarf2	0.574938	-0.0605172
	ENSMUSG00000029505	Ep400	0.573482	0.347764
	ENSMUSG00000032409	Atr	0.573377	-0.271423
	ENSMUSG00000021619	Atg10	0.572765	0.381967
	ENSMUSG00000107796	Gm44068	0.572443	0.095054
	ENSMUSG00000029345	Tfip11	0.571198	0.73823
	ENSMUSG00000040478	Prdm13	0.570875	0.420109
	ENSMUSG00000030199	Etv6	0.57086	0.200772
	ENSMUSG00000034729	Mrps10	0.570468	0.385039
	ENSMUSG00000062319	Gm10115	0.57024	-0.116138
	ENSMUSG00000075602	Ly6a	0.56888	0.314526
	ENSMUSG00000037824	Tspan14	0.568785	0.470112
	ENSMUSG00000093460	Six3os1	0.568106	0.508992
	ENSMUSG00000034926	Dhcr24	0.566898	0.534623
	ENSMUSG00000000184	Ccnd2	0.566496	0.43868
	ENSMUSG00000029661	Col1a2	0.563353	0.394086
	ENSMUSG00000035277	Arx	0.563273	0.351035
	ENSMUSG00000027435	Cd93	0.562958	0.518502
	ENSMUSG00000085399	Foxd2os	0.562668	0.513996
	ENSMUSG00000039095	En2	0.562647	0.224569
	ENSMUSG00000103197	Gm37642	0.562	-0.346893
	ENSMUSG00000017740	Slc12a5	0.561295	0.0490096
	ENSMUSG00000032532	Cck	0.561112	0.747696
	ENSMUSG00000037605	Adgrl3	0.560341	0.487453
	ENSMUSG00000032018	Sc5d	0.560127	0.102777
	ENSMUSG00000022799	Arhgap31	0.558228	0.233309
	ENSMUSG00000004508	Gab2	0.557845	0.550568
	ENSMUSG00000041035	Gm17018	0.557773	0.553078
	ENSMUSG00000030513	Pcsk6	0.556994	0.503916
	ENSMUSG00000038555	Reep2	0.556975	0.154053
	ENSMUSG00000026657	Frmd4a	0.556295	-0.085915
	ENSMUSG00000024571	Gm16286	0.555499	-0.0773074
	ENSMUSG00000100005	B130024G19Rik	0.554779	0.60088
	ENSMUSG00000045877	4933415A04Rik	0.554261	0.417136
	ENSMUSG00000025010	Ccnj	0.55358	0.504666
	ENSMUSG00000002266	Zim1	0.553412	-0.0789239
	ENSMUSG00000039377	Hlx	0.553154	0.38569
	ENSMUSG00000030110	Ret	0.552721	0.597861
	ENSMUSG00000013076	Amotl1	0.549447	0.371668
	ENSMUSG00000043991	Pura	0.548742	0.0997128
	ENSMUSG00000031534	Smim19	0.548534	0.176156
	ENSMUSG00000000753	Serpinf1	0.547852	0.650157
	ENSMUSG00000004631	Sgce	0.545179	-0.482785
	ENSMUSG00000000149	Gna12	0.544448	0.139527
	ENSMUSG00000055633	Zfp580	0.543806	0.288085
	ENSMUSG00000037034	Pax1	0.542856	0.525577
	ENSMUSG00000071064	Zfp827	0.542073	-0.122976
	ENSMUSG00000021820	Camk2g	0.541898	-0.23312
	ENSMUSG00000018697	Aatf	0.541148	-0.17262
	ENSMUSG00000057329	Bcl2	0.540025	0.373819
	ENSMUSG00000105935	Gm43628	0.538929	-0.116227
	ENSMUSG00000090115	Usp49	0.538405	0.236968
	ENSMUSG00000102989	Gm38318	0.537817	-0.250409
	ENSMUSG00000046269	Usp27x	0.537745	0.627183
	ENSMUSG00000023022	Lima1	0.537492	0.602925
	ENSMUSG00000085385	Snhg17	0.537096	0.516556
	ENSMUSG00000101609	Kcnq1ot1	0.536798	-0.186828
	ENSMUSG00000040415	Dtx3	0.536794	0.533333
	ENSMUSG00000028710	Atpaf1	0.53667	-0.202904
	ENSMUSG00000079598	Clec2l	0.53625	0.334284
	ENSMUSG00000029309	Sparcl1	0.536236	0.67421
	ENSMUSG00000036961	Wnt8b	0.535711	0.396901
	ENSMUSG00000082816	Gm11953	0.535108	0.29341
	ENSMUSG00000033985	Tesk2	0.534944	0.122455
	ENSMUSG00000029482	Aacs	0.534337	0.0459478
	ENSMUSG00000035413	Tmem98	0.534301	0.503526
	ENSMUSG00000053460	Ggcx	0.533831	0.331208
	ENSMUSG00000024014	Pim1	0.533778	0.408201
	ENSMUSG00000069372	Ctxn3	0.533548	0.477199
	ENSMUSG00000021835	Bmp4	0.533084	0.647552
	ENSMUSG00000023972	Ptk7	0.533078	0.0237835
	ENSMUSG00000050628	Ubald2	0.532749	0.754593
	ENSMUSG00000026360	Rgs2	0.532539	0.744086
	ENSMUSG00000004895	Prcc	0.532184	0.134682
	ENSMUSG00000020656	Grhl1	0.531671	0.0316422
	ENSMUSG00000039994	Timeless	0.531668	-0.5243
	ENSMUSG00000009687	Fxyd5	0.530465	0.251424
	ENSMUSG00000036864	Proser3	0.530376	0.696822
	ENSMUSG00000011257	Pabpc4	0.530351	0.51807
	ENSMUSG00000033006	Sox10	0.529921	0.69889
	ENSMUSG00000037936	Scarb1	0.529887	0.316244
	ENSMUSG00000049800	Sertad2	0.528909	0.47258
	ENSMUSG00000033105	Lss	0.528159	0.280184
	ENSMUSG00000032841	Prr5l	0.528137	0.328006
	ENSMUSG00000026058	Khdrbs2	0.528117	0.138406
	ENSMUSG00000077506	Scarna9	0.52804	0.614456
	ENSMUSG00000047787	Flrt1	0.52776	0.297125
	ENSMUSG00000007610	Gtpbp3	0.52724	0.253238
	ENSMUSG00000048895	Cdk5r1	0.526943	0.70135
	ENSMUSG00000097348		0.526129	0.582414
	ENSMUSG00000036523	Greb1	0.525616	0.508948
	ENSMUSG00000022425	Enpp2	0.525133	0.523834
	ENSMUSG00000027217	Tspan18	0.52474	0.319142
	ENSMUSG00000039473	Ubn1	0.52448	0.796582
	ENSMUSG00000029767	Calu	0.524076	0.364296
	ENSMUSG00000001493	Meox1	0.523006	0.475029
	ENSMUSG00000020456	Ogdh	0.522258	0.643984
	ENSMUSG00000059326	Csf2ra	0.522103	0.479022
	ENSMUSG00000020695	Mrc2	0.521922	0.282513
	ENSMUSG00000031486	Adgra2	0.521851	0.634931
	ENSMUSG00000074505	Fat3	0.520822	0.290178
	ENSMUSG00000080268	Brms1	0.520739	0.121657
	ENSMUSG00000071454	Dtnb	0.520705	-0.183043
	ENSMUSG00000059974	Ntm	0.52034	0.278742
	ENSMUSG00000021087	Rtn1	0.520327	0.326726
	ENSMUSG00000104983	Gm42763	0.52017	-0.0282996
	ENSMUSG00000106214	Gm43426	0.520066	-0.514321
	ENSMUSG00000025969	Nrp2	0.520062	0.383454
	ENSMUSG00000021367	Edn1	0.51992	0.558165
	ENSMUSG00000027378	Nphp1	0.519773	-0.375958
	ENSMUSG00000015165	Hnrnpl	0.519714	0.352544
	ENSMUSG00000053644	Aldh7a1	0.519287	0.662074
	ENSMUSG00000038591	Colec10	0.518211	0.465376
	ENSMUSG00000056917	Sipa1	0.51753	0.645929
	ENSMUSG00000021099	Six6	0.51712	0.688663
	ENSMUSG00000029174	Tbc1d1	0.516705	0.590328
	ENSMUSG00000052593	Adam17	0.516625	0.774095
	ENSMUSG00000026342	Slc35f5	0.516545	0.145049
	ENSMUSG00000027498	Cstf1	0.516498	-0.0377674
	ENSMUSG00000030788	Rnf141	0.516301	0.693278
	ENSMUSG00000071176	Arhgef10	0.515453	0.314641
	ENSMUSG00000016763	Scube1	0.514369	0.642365
	ENSMUSG00000027569	Mrgbp	0.514253	0.448761
	ENSMUSG00000024304	Cdh2	0.513087	0.483456
	ENSMUSG00000068329	Htra2	0.512318	0.181566
	ENSMUSG00000034793	G6pc3	0.512243	0.505177
	ENSMUSG00000040936	Ulk4	0.511538	0.365904
	ENSMUSG00000069273	Hist1h3e	0.511533	0.646648
	ENSMUSG00000029126	Nsg1	0.511449	0.506476
	ENSMUSG00000030890	Ilk	0.511093	0.449567
	ENSMUSG00000103085	Gm38120	0.510922	-0.133922
	ENSMUSG00000037709	Fam13a	0.510829	-0.175255
	ENSMUSG00000024120	Lrpprc	0.5105	0.83403
	ENSMUSG00000028137	Celf3	0.510341	-0.385142
	ENSMUSG00000032382	Snx1	0.510077	0.427271
	ENSMUSG00000059895	Ptp4a3	0.50979	0.564314
	ENSMUSG00000046417	Lrrc75a	0.509668	0.496452
	ENSMUSG00000059939	9430015G10Rik	0.509192	0.581756
	ENSMUSG00000022297	Fzd6	0.508987	-0.149782
	ENSMUSG00000030000	Add2	0.508924	0.438676
	ENSMUSG00000037736	Limch1	0.508046	0.0910986
	ENSMUSG00000071645	Tut1	0.507727	0.509514
	ENSMUSG00000031951	Tmem231	0.507069	0.144095
	ENSMUSG00000036893	Ehmt1	0.506939	0.147603
	ENSMUSG00000066406	Akap13	0.506829	0.0431
	ENSMUSG00000031391	L1cam	0.506781	0.0737843
	ENSMUSG00000022035	Ccdc25	0.506399	0.818351
	ENSMUSG00000027777	Schip1	0.506276	0.281032
	ENSMUSG00000029838	Ptn	0.505328	0.674337
	ENSMUSG00000103561	Gm38069	0.504931	-0.0477122
	ENSMUSG00000044707	Ccnjl	0.504874	0.646111
	ENSMUSG00000030967	Zranb1	0.504342	0.0577739
	ENSMUSG00000064344	mt-Tm	0.50333	0.508424
	ENSMUSG00000038560	Sp6	0.502431	0.47393
	ENSMUSG00000061731	Ext1	0.502138	-0.0284627
	ENSMUSG00000028369	Svep1	0.501721	-0.216037
	ENSMUSG00000022489	Pde1b	0.500945	0.128924
	ENSMUSG00000024426	Atat1	0.500933	0.622592
	ENSMUSG00000024833	Pola2	0.500807	0.270822
	ENSMUSG00000079317	Trappc2	0.500714	-0.39438
	ENSMUSG00000025525	Apool	0.500438	0.282957
	ENSMUSG00000000552	Zfp385a	0.500032	0.55142
	ENSMUSG00000028289	Epha7	0.5	0.0596624
	ENSMUSG00000022338	Eny2	-0.5	-0.203058
	ENSMUSG00000029213	Commd8	-0.5	-0.212726
	ENSMUSG00000044393	Dsg2	-0.500154	-0.637795
	ENSMUSG00000060935	Tmem263	-0.501195	-0.275043
	ENSMUSG00000056962	Jmjd6	-0.50147	0.568433
	ENSMUSG00000026608	Kctd3	-0.501497	-0.30746
	ENSMUSG00000079260	Tmppe	-0.501692	-0.307884
	ENSMUSG00000029446	Psph	-0.501729	-0.51666
	ENSMUSG00000019874	Fabp7	-0.501895	-0.504628
	ENSMUSG00000029403	Cdkl2	-0.502051	-0.458971
	ENSMUSG00000034192	Lsm3	-0.502189	-0.527326
	ENSMUSG00000051934	Spats2	-0.502687	-0.397536
	ENSMUSG00000039676	Capsl	-0.503204	0.00216423
	ENSMUSG00000047368	Abhd17b	-0.503251	-0.54115
	ENSMUSG00000021936	Mapk8	-0.503505	-0.714072
	ENSMUSG00000027331	Knstrn	-0.504213	-0.0621981
	ENSMUSG00000027997	Casp6	-0.504264	-0.43379
	ENSMUSG00000060438	Rps10-ps1	-0.504475	0.179646
	ENSMUSG00000031386	Hcfc1	-0.504761	-0.631557
	ENSMUSG00000047963	Stbd1	-0.505064	-0.195656
	ENSMUSG00000028167	Bdh2	-0.505436	0.334831
	ENSMUSG00000033918	Parl	-0.505525	-0.0352125
	ENSMUSG00000019878	Hsf2	-0.505726	-0.226987
	ENSMUSG00000048616	Nog	-0.50578	-0.270579
	ENSMUSG00000032475	Nck1	-0.505862	-0.551722
	ENSMUSG00000004633	Chn2	-0.506008	-0.0868474
	ENSMUSG00000025491	Ifitm1	-0.507513	-0.242799
	ENSMUSG00000038618	Rassf7	-0.507873	-0.048464
	ENSMUSG00000021945	Zmym2	-0.507931	-0.390414
	ENSMUSG00000037270	4932438A13Rik	-0.508573	-0.732392
	ENSMUSG00000002728	Naa20	-0.509462	-0.415161
	ENSMUSG00000036779	Papd5	-0.509827	-0.43922
	ENSMUSG00000061360	Phf5a	-0.509896	0.11487
	ENSMUSG00000052751	Repin1	-0.510184	-0.474679
	ENSMUSG00000049878	Rlf	-0.510209	-0.632069
	ENSMUSG00000040455	Usp45	-0.510303	-0.520943
	ENSMUSG00000041438	Utp4	-0.510836	-0.376231
	ENSMUSG00000051232	Tmem199	-0.511953	-0.243151
	ENSMUSG00000029686	Cul1	-0.512036	-0.721917
	ENSMUSG00000020305	Asb3	-0.512245	-0.374933
	ENSMUSG00000041607	Mbp	-0.512483	-0.41545
	ENSMUSG00000004880	Lbr	-0.512505	-0.35239
	ENSMUSG00000002741	Ykt6	-0.512965	-0.375834
	ENSMUSG00000037025	Foxa2	-0.513212	-0.416247
	ENSMUSG00000071551	Akr1c19	-0.513612	-0.0678795
	ENSMUSG00000026577	Blzf1	-0.514967	-0.225634
	ENSMUSG00000021532	Fastkd3	-0.515342	-0.254395
	ENSMUSG00000034206	Polq	-0.515449	-0.386951
	ENSMUSG00000076137	Gm26384	-0.515476	-0.376351
	ENSMUSG00000026219	Trip12	-0.515525	-0.449107
	ENSMUSG00000038079	Tmem237	-0.515645	-0.70983
	ENSMUSG00000060441	Trim5	-0.515813	-0.429821
	ENSMUSG00000036782	Klhl13	-0.515947	-0.0236929
	ENSMUSG00000037526	Atg14	-0.516201	-0.036648
	ENSMUSG00000028622	Mrpl37	-0.516878	0.0160255
	ENSMUSG00000041986	Elmod1	-0.51726	-0.42594
	ENSMUSG00000040746	Rnf167	-0.51793	-0.452539
	ENSMUSG00000031299	Pdha1	-0.517971	-0.00273686
	ENSMUSG00000047777	Phf13	-0.518213	-0.403517
	ENSMUSG00000046032	Snx12	-0.518289	-0.408566
	ENSMUSG00000028412	Slc44a1	-0.518432	-0.751625
	ENSMUSG00000049421	Zfp260	-0.518745	-0.21023
	ENSMUSG00000021108	Prkch	-0.518775	0.0737474
	ENSMUSG00000027500	Stmn2	-0.518989	-0.319528
	ENSMUSG00000042367	Gjb3	-0.519438	-0.496494
	ENSMUSG00000027203	Dut	-0.519664	-0.581137
	ENSMUSG00000019970	Sgk1	-0.520587	-0.417877
	ENSMUSG00000010760	Phlda2	-0.521396	-0.684401
	ENSMUSG00000022828	Gtf2e1	-0.522976	-0.531143
	ENSMUSG00000026435	Slc45a3	-0.522988	-0.0297809
	ENSMUSG00000032128	Robo3	-0.523038	-0.435022
	ENSMUSG00000021905	Dph3	-0.523251	-0.395167
	ENSMUSG00000056812	St8sia3	-0.52334	-0.595794
	ENSMUSG00000029501	Ankle2	-0.524222	-0.441868
	ENSMUSG00000050552	Lamtor4	-0.524303	0.137896
	ENSMUSG00000030556	Lrrc28	-0.524395	-0.256618
	ENSMUSG00000021477	Ctsl	-0.524876	-0.629843
	ENSMUSG00000034424	Gcsh	-0.526479	0.0991632
	ENSMUSG00000029416	Slc15a4	-0.526525	0.210678
	ENSMUSG00000019471	Cdc37	-0.526627	-0.372987
	ENSMUSG00000031111	Igsf1	-0.526755	-0.529393
	ENSMUSG00000021929	Kpna3	-0.526953	-0.812501
	ENSMUSG00000030042	Pole4	-0.527506	-0.155089
	ENSMUSG00000055723	Rras2	-0.528084	-0.432638
	ENSMUSG00000073131	Vma21	-0.528112	-0.227917
	ENSMUSG00000026626	Ppp2r5a	-0.528179	-0.1124
	ENSMUSG00000022313	Utp23	-0.528946	-0.285961
	ENSMUSG00000033014	Trim33	-0.52917	-0.60478
	ENSMUSG00000029504	Ddx51	-0.529334	-0.302593
	ENSMUSG00000043415	Otud1	-0.531026	-0.0703197
	ENSMUSG00000046337	Fam178b	-0.531612	-0.0452387
	ENSMUSG00000030536	Iqgap1	-0.532247	-0.662252
	ENSMUSG00000061718	Ppp1r1b	-0.533067	-0.520161
	ENSMUSG00000026596	Abl2	-0.533075	-0.693483
	ENSMUSG00000025993	Slc40a1	-0.53335	-0.521839
	ENSMUSG00000018659	Pnpo	-0.534743	-0.175016
	ENSMUSG00000041236	Vps41	-0.535044	-0.375466
	ENSMUSG00000023460	Rab12	-0.535236	-0.289217
	ENSMUSG00000019866	Crybg1	-0.535327	-0.728401
	ENSMUSG00000030894	Tpp1	-0.535623	-0.561477
	ENSMUSG00000019998	Stx7	-0.535946	-0.243772
	ENSMUSG00000105814	Mir703	-0.536613	-0.421269
	ENSMUSG00000041264	Uspl1	-0.53689	-0.197988
	ENSMUSG00000038467	Chmp4b	-0.538405	-0.324636
	ENSMUSG00000027698	Nceh1	-0.538819	-0.629521
	ENSMUSG00000002083	Bbc3	-0.539272	-0.195414
	ENSMUSG00000032727	Mier3	-0.539367	-0.520073
	ENSMUSG00000030615	Tmem126a	-0.539505	-0.224012
	ENSMUSG00000030505	Prmt3	-0.539603	-0.29743
	ENSMUSG00000033111	3830406C13Rik	-0.539986	-0.330367
	ENSMUSG00000027536	Chmp4c	-0.54	-0.343225
	ENSMUSG00000024097	Srsf7	-0.540632	-0.286225
	ENSMUSG00000015843	Rxrg	-0.540884	-0.674694
	ENSMUSG00000030722	Nfatc2ip	-0.541755	-0.670111
	ENSMUSG00000001525	Tubb5	-0.541931	0.151807
	ENSMUSG00000028933	Xrcc2	-0.542617	-0.535195
	ENSMUSG00000067194	Eif1ax	-0.543316	-0.215556
	ENSMUSG00000029994	Anxa4	-0.543787	-0.456468
	ENSMUSG00000033906	Zdhhc15	-0.544998	-0.296861
	ENSMUSG00000071708	Sms	-0.545038	-0.0444368
	ENSMUSG00000031770	Herpud1	-0.547458	-0.348492
	ENSMUSG00000092558	Med20	-0.54839	0.0630937
	ENSMUSG00000027968	Larp7	-0.548397	0.168415
	ENSMUSG00000028300	3110043O21Rik	-0.549174	-0.401039
	ENSMUSG00000026238	Ptma	-0.550092	-0.0719989
	ENSMUSG00000047514	Tspyl1	-0.550799	-0.15929
	ENSMUSG00000024619	Cdx1	-0.550924	-0.637306
	ENSMUSG00000058638	Zfp110	-0.551067	-0.147344
	ENSMUSG00000025862	Stag2	-0.552034	-0.72076
	ENSMUSG00000024907	Gal	-0.552522	-0.682015
	ENSMUSG00000027133	Nop10	-0.552968	-0.42383
	ENSMUSG00000025503	Taldo1	-0.553008	0.00871905
	ENSMUSG00000074785	Plxnc1	-0.553485	-0.385643
	ENSMUSG00000024697	Gna14	-0.555293	-0.354107
	ENSMUSG00000025785	Exosc7	-0.555568	-0.391439
	ENSMUSG00000063049	Ing2	-0.556299	-0.22333
	ENSMUSG00000022822	Abcc5	-0.55681	-0.185336
	ENSMUSG00000002985	Apoe	-0.557252	-0.198769
	ENSMUSG00000035051	Dhx57	-0.55793	-0.726895
	ENSMUSG00000028691	Prdx1	-0.558562	-0.272576
	ENSMUSG00000029474	Rnf34	-0.559457	-0.382283
	ENSMUSG00000020253	Ppm1m	-0.559852	-0.400037
	ENSMUSG00000063065	Mapk3	-0.560166	-0.577706
	ENSMUSG00000024165	Jpt2	-0.560168	-0.486275
	ENSMUSG00000041930	Fam222a	-0.560348	-0.568583
	ENSMUSG00000028126	Pip5k1a	-0.56038	-0.661121
	ENSMUSG00000051490	Foxd4	-0.561883	-0.538588
	ENSMUSG00000024924	Vldlr	-0.561887	-0.257788
	ENSMUSG00000060679	Mrps9	-0.562604	-0.654186
	ENSMUSG00000034160	Ogt	-0.562846	-0.478715
	ENSMUSG00000036591	Arhgap21	-0.563151	-0.55474
	ENSMUSG00000027478	Dnmt3b	-0.563365	-0.716693
	ENSMUSG00000041845	Rhod	-0.563415	0.185696
	ENSMUSG00000032491	Nradd	-0.56391	-0.3188
	ENSMUSG00000005656	Snx6	-0.564907	-0.592862
	ENSMUSG00000049323	Smcr8	-0.565172	-0.142677
	ENSMUSG00000042211	Fbxo38	-0.566225	-0.505996
	ENSMUSG00000060675	Pla2g16	-0.567258	0.0400533
	ENSMUSG00000047604	Frat2	-0.567817	-0.408911
	ENSMUSG00000032420	Nt5e	-0.568659	-0.583565
	ENSMUSG00000030031	Kbtbd8	-0.569715	-0.217558
	ENSMUSG00000037458	Azin1	-0.570946	-0.494676
	ENSMUSG00000030674	Qprt	-0.571025	-0.272725
	ENSMUSG00000019808	Adat2	-0.571101	-0.262935
	ENSMUSG00000034485	Uaca	-0.571294	-0.508503
	ENSMUSG00000026094	Stk17b	-0.571764	-0.677876
	ENSMUSG00000038374	Rbm8a	-0.572076	-0.382428
	ENSMUSG00000028173	Wls	-0.573012	-0.790602
	ENSMUSG00000029073	Cptp	-0.573437	0.0141906
	ENSMUSG00000070738	Dgkd	-0.574224	-0.705875
	ENSMUSG00000000902	Smarcb1	-0.575142	-0.514758
	ENSMUSG00000020248	Nfyb	-0.576137	-0.81809
	ENSMUSG00000000804	Usp32	-0.578266	-0.543918
	ENSMUSG00000075304	Sp5	-0.578446	-0.747876
	ENSMUSG00000038059	Smim3	-0.578987	-0.317491
	ENSMUSG00000054727	1700013H16Rik	-0.579671	-0.569858
	ENSMUSG00000024563	Smad2	-0.579696	0.131263
	ENSMUSG00000025413	Ttc4	-0.580988	0.0739521
	ENSMUSG00000026566	Mpzl1	-0.581618	-0.277438
	ENSMUSG00000059182	Skap2	-0.582147	-0.151705
	ENSMUSG00000047248	C2cd3	-0.582983	-0.535178
	ENSMUSG00000024068	Spast	-0.584085	-0.55205
	ENSMUSG00000014867	Surf4	-0.585118	-0.223467
	ENSMUSG00000073139	Tmem185a	-0.58524	-0.478969
	ENSMUSG00000038683	Pak1ip1	-0.585339	-0.393157
	ENSMUSG00000016382	Pls3	-0.58598	0.147698
	ENSMUSG00000090125	Pou3f1	-0.585999	-0.576688
	ENSMUSG00000025982	Sf3b1	-0.586078	-0.455511
	ENSMUSG00000026124	Cfc1	-0.586394	-0.633099
	ENSMUSG00000035551	Igfbpl1	-0.586535	-0.350649
	ENSMUSG00000033161	Atp1a1	-0.588501	-0.108859
	ENSMUSG00000026245	Farsb	-0.58961	-0.00912304
	ENSMUSG00000039068	Zzz3	-0.58995	-0.758285
	ENSMUSG00000021546	Hnrnpk	-0.590298	-0.121439
	ENSMUSG00000026519	Tmem63a	-0.590816	-0.154743
	ENSMUSG00000018572	Phf23	-0.591195	-0.317179
	ENSMUSG00000048040	Arxes2	-0.591339	-0.356588
	ENSMUSG00000025723	Nmb	-0.59186	-0.465398
	ENSMUSG00000057134	Ado	-0.592437	-0.361144
	ENSMUSG00000020387	Jade2	-0.593447	-0.615026
	ENSMUSG00000020953	Coch	-0.594642	-0.581277
	ENSMUSG00000028389	Zfp37	-0.594883	-0.360834
	ENSMUSG00000022199	Slc22a17	-0.596307	0.192783
	ENSMUSG00000030990	Pgap2	-0.597798	-0.689671
	ENSMUSG00000025968	Ndufs1	-0.597935	-0.633537
	ENSMUSG00000021518	Ptdss1	-0.598208	0.254394
	ENSMUSG00000020027	Socs2	-0.600101	-0.596153
	ENSMUSG00000049516	Spty2d1	-0.603353	-0.686526
	ENSMUSG00000027778	Ift80	-0.604091	-0.592396
	ENSMUSG00000027890	Gstm4	-0.604403	-0.338328
	ENSMUSG00000022951	Rcan1	-0.604861	-0.195108
	ENSMUSG00000020257	Wdr82	-0.605765	-0.63774
	ENSMUSG00000060373	Hnrnpc	-0.605837	-0.249618
	ENSMUSG00000037815	Ctnna1	-0.606131	-0.807909
	ENSMUSG00000025613	Cct8	-0.606728	-0.140977
	ENSMUSG00000039456	Morc3	-0.607265	-0.797113
	ENSMUSG00000015023	Ddx19a	-0.607884	-0.693362
	ENSMUSG00000032336	Nptn	-0.608864	-0.436506
	ENSMUSG00000032640	Chsy1	-0.609249	-0.521859
	ENSMUSG00000056367	Actr3b	-0.610123	0.295465
	ENSMUSG00000020097	Sgpl1	-0.610639	-0.505149
	ENSMUSG00000031073	Fgf15	-0.611873	-0.30683
	ENSMUSG00000029328	Hnrnpdl	-0.612095	-0.398568
	ENSMUSG00000024986	Hhex	-0.612409	-0.11826
	ENSMUSG00000044221	Grsf1	-0.61375	-0.709791
	ENSMUSG00000026830	Ermn	-0.615719	-0.378269
	ENSMUSG00000034042	Gpbp1l1	-0.615827	-0.502705
	ENSMUSG00000096199	Ptrhd1	-0.61591	-0.248483
	ENSMUSG00000025173	Wdr45b	-0.616547	-0.515238
	ENSMUSG00000020745	Pafah1b1	-0.616948	-0.22155
	ENSMUSG00000079037	Prnp	-0.618177	-0.757239
	ENSMUSG00000001783	Rtcb	-0.618443	0.435655
	ENSMUSG00000031297	Slc7a3	-0.620324	-0.630836
	ENSMUSG00000020407	Upp1	-0.622029	-0.377325
	ENSMUSG00000036093	Arl5a	-0.622198	-0.640129
	ENSMUSG00000033460	Armcx1	-0.622705	-0.73542
	ENSMUSG00000027534	Snx16	-0.624466	-0.469231
	ENSMUSG00000026473	Glul	-0.625173	-0.544765
	ENSMUSG00000003153	Slc2a3	-0.625424	-0.595227
	ENSMUSG00000024359	Hspa9	-0.625717	-0.605855
	ENSMUSG00000038563	Efl1	-0.626109	-0.529598
	ENSMUSG00000030851	Ldhc	-0.62665	-0.396581
	ENSMUSG00000032872	Cyb5r4	-0.627201	-0.35152
	ENSMUSG00000031197	Vbp1	-0.627463	-0.391832
	ENSMUSG00000046204	Pnma2	-0.63069	-0.620946
	ENSMUSG00000059554	Ccdc28a	-0.630905	-0.223845
	ENSMUSG00000009470	Tnpo1	-0.632874	-0.685731
	ENSMUSG00000021314	Amph	-0.633336	-0.311341
	ENSMUSG00000021400	Wrnip1	-0.633583	-0.570666
	ENSMUSG00000026824	Kcnj3	-0.635712	-0.606463
	ENSMUSG00000027341	Tmem230	-0.635959	-0.207854
	ENSMUSG00000021728	Emb	-0.639553	-0.544252
	ENSMUSG00000064127	Med14	-0.641811	-0.68512
	ENSMUSG00000054252	Fgfr3	-0.646617	-0.403576
	ENSMUSG00000024366	Gfra3	-0.647437	-0.343588
	ENSMUSG00000044864	Ankrd50	-0.653184	-0.435019
	ENSMUSG00000105879	Gm6204	-0.656008	-0.451985
	ENSMUSG00000029265	Dr1	-0.656985	-0.708562
	ENSMUSG00000021587	Pcsk1	-0.657457	-0.474075
	ENSMUSG00000042942	Greb1l	-0.659326	-0.692433
	ENSMUSG00000018068	Ints2	-0.659934	-0.299884
	ENSMUSG00000021012	Zc3h14	-0.66077	-0.310157
	ENSMUSG00000041926	Rnpep	-0.66143	-0.365637
	ENSMUSG00000020707	Rnf135	-0.6624	0.0204032
	ENSMUSG00000041649	Klf8	-0.666725	-0.507089
	ENSMUSG00000027639	Samhd1	-0.669163	-0.561445
	ENSMUSG00000031139	Mcf2	-0.670557	-0.534919
	ENSMUSG00000037316	Bag4	-0.673758	-0.690459
	ENSMUSG00000020458	Rtn4	-0.678114	-0.63205
	ENSMUSG00000036053	Fmnl2	-0.684147	-0.403837
	ENSMUSG00000004843	Chmp2b	-0.699944	-0.262821
	ENSMUSG00000063406	Tmed5	-0.710114	-0.568534
	ENSMUSG00000036990	Otud4	-0.713479	-0.79494
	ENSMUSG00000008730	Hipk1	-0.717553	-0.475566
	ENSMUSG00000000420	Galnt1	-0.724659	-0.600681
	ENSMUSG00000021109	Hif1a	-0.73998	-0.712098
	ENSMUSG00000030231	Plekha5	-0.741517	-0.682463
