# Supplementary material for: Differential responses to maternal diabetes in embryo and visceral yolk sac
Source: Front Cell Dev Biol. 2023 Oct 19;11:1273641. doi: 10.3389/fcell.2023.1273641 (PMC10620973; doi:10.3389/fcell.2023.1273641)
Supplement: Supplementary file 4 [file Table4.XLSX]

## Sheet: Pearson_All Yolk Sac
This file contains three Sheets with gene lists according to Pearson coefficcients between |1 - 0.5|: Pearson_All coefficients were calculated over all 66 samples in the experiment; Pearson_N coefficients were calculated over 33 samples from normal pregnancies; Pearson D coefficients were caculated over 33 samples from diabetic pregnancies
Data are for genes expressed in Yolk Sacs
Pearson_All
ensemblid	mgi_symbol	Pearson_Corr
ENSMUSG00000052396	Mogat2	0.821687
ENSMUSG00000053644	Aldh7a1	0.800217
ENSMUSG00000072949	Acot1	0.799211
ENSMUSG00000037049	Smpd1	0.789959
ENSMUSG00000024990	Rbp4	0.783446
ENSMUSG00000058135	Gstm1	0.77938
ENSMUSG00000001418	Glmp	0.778513
ENSMUSG00000030787	Lyve1	0.774626
ENSMUSG00000020153	Ndufs7	0.773113
ENSMUSG00000034926	Dhcr24	0.765755
ENSMUSG00000072941	Sod3	0.764468
ENSMUSG00000036106	Prr5	0.761094
ENSMUSG00000047557	Lxn	0.76085
ENSMUSG00000029175	Slc35f6	0.757715
ENSMUSG00000025027	Xpnpep1	0.749902
ENSMUSG00000005124	Wisp1	0.74751
ENSMUSG00000056201	Cfl1	0.746102
ENSMUSG00000031818	Cox4i1	0.739681
ENSMUSG00000024781	Lipa	0.735838
ENSMUSG00000030681	Mvp	0.733971
ENSMUSG00000021939	Ctsb	0.731752
ENSMUSG00000032126	Hmbs	0.731308
ENSMUSG00000039878	Slc39a5	0.729798
ENSMUSG00000027227	Sord	0.728527
ENSMUSG00000042729	Wdr74	0.72501
ENSMUSG00000074922	Fam122a	0.720874
ENSMUSG00000025144	Cenpx	0.718706
ENSMUSG00000006651	Aplp1	0.718021
ENSMUSG00000040181	Fmo1	0.717677
ENSMUSG00000075467	Dnlz	0.716499
ENSMUSG00000028757	Ddost	0.715013
ENSMUSG00000023045	Soat2	0.714964
ENSMUSG00000002326	Gmpr2	0.714871
ENSMUSG00000025428	Atp5a1	0.714736
ENSMUSG00000056121	Fez2	0.711414
ENSMUSG00000025068	Gsto1	0.71126
ENSMUSG00000024782	Ak3	0.710672
ENSMUSG00000036446	Lum	0.708095
ENSMUSG00000016256	Ctsz	0.708067
ENSMUSG00000029161	Cgref1	0.70626
ENSMUSG00000054932	Afp	0.706211
ENSMUSG00000026553	Copa	0.704734
ENSMUSG00000016344	Ppdpf	0.704668
ENSMUSG00000033021	Gmppa	0.702409
ENSMUSG00000050628	Ubald2	0.699963
ENSMUSG00000022122	Ednrb	0.69868
ENSMUSG00000050708	Ftl1	0.698564
ENSMUSG00000049382	Krt8	0.698323
ENSMUSG00000017950	Hnf4a	0.698041
ENSMUSG00000042073	Abhd14b	0.695184
ENSMUSG00000006360	Crip1	0.694996
ENSMUSG00000031216	Stard8	0.693984
ENSMUSG00000032014	Oaf	0.692922
ENSMUSG00000027610	Gss	0.692517
ENSMUSG00000063018	2010204K13Rik	0.691811
ENSMUSG00000028001	Fga	0.691679
ENSMUSG00000000154	Slc22a18	0.691654
ENSMUSG00000057666	Gapdh	0.689956
ENSMUSG00000026621	2023-03-01	0.689869
ENSMUSG00000026042	Col5a2	0.686308
ENSMUSG00000018326	Ywhab	0.686194
ENSMUSG00000026175	Vil1	0.684343
ENSMUSG00000025075	Habp2	0.684209
ENSMUSG00000032309	Fbxo22	0.682236
ENSMUSG00000003868	Ruvbl2	0.680737
ENSMUSG00000040048	Ndufb10	0.680624
ENSMUSG00000021033	Gstz1	0.679489
ENSMUSG00000019433	Gipc1	0.677355
ENSMUSG00000024644	Cndp2	0.677229
ENSMUSG00000045930	Clec14a	0.676811
ENSMUSG00000026728	Vim	0.675453
ENSMUSG00000024029	Tff3	0.675214
ENSMUSG00000034371	Tkfc	0.673731
ENSMUSG00000043964	Orai3	0.672952
ENSMUSG00000045128	Rpl18a	0.672408
ENSMUSG00000022407	Adsl	0.672295
ENSMUSG00000020623	Map2k6	0.671683
ENSMUSG00000052187	Hbb-y	0.670418
ENSMUSG00000035637	Grhpr	0.670233
ENSMUSG00000038224	Serpinf2	0.670175
ENSMUSG00000025268	Maged2	0.67004
ENSMUSG00000026043	Col3a1	0.666204
ENSMUSG00000043501	Lgals2	0.665548
ENSMUSG00000053560	Ier2	0.665418
ENSMUSG00000005378	Bud23	0.662703
ENSMUSG00000017747	Ghdc	0.661704
ENSMUSG00000032083	Apoa1	0.659722
ENSMUSG00000024571	Gm16286	0.659129
ENSMUSG00000026295	Spp2	0.658101
ENSMUSG00000085700	Hbb-bh0	0.657879
ENSMUSG00000032080	Apoa4	0.657849
ENSMUSG00000022178	Ajuba	0.65742
ENSMUSG00000053460	Ggcx	0.657275
ENSMUSG00000031844	Hsd17b2	0.656485
ENSMUSG00000073982	Rhog	0.654845
ENSMUSG00000025270	Alas2	0.654788
ENSMUSG00000047843	Bri3	0.65404
ENSMUSG00000027465	Tbc1d20	0.652985
ENSMUSG00000005161	Prdx2	0.652967
ENSMUSG00000005681	Apoa2	0.652336
ENSMUSG00000069662	Marcks	0.650954
ENSMUSG00000039263	Npepl1	0.650206
ENSMUSG00000031816	Mthfsd	0.649988
ENSMUSG00000022769	Sdf2l1	0.649898
ENSMUSG00000035372	1810055G02Rik	0.649718
ENSMUSG00000019822	Smpd2	0.64913
ENSMUSG00000025499	Hras	0.649036
ENSMUSG00000020163	Uqcr11	0.648897
ENSMUSG00000020780	Srp68	0.648666
ENSMUSG00000060716	Plekhh1	0.648508
ENSMUSG00000024391	Apom	0.648154
ENSMUSG00000029998	Pcyox1	0.646672
ENSMUSG00000027002	Nckap1	0.64626
ENSMUSG00000066026	Dhrs3	0.64579
ENSMUSG00000028992	Nmnat1	0.64544
ENSMUSG00000035478	Mbd3	0.644993
ENSMUSG00000002227	Mov10	0.644449
ENSMUSG00000021266	Wars	0.643816
ENSMUSG00000021998	Lcp1	0.643793
ENSMUSG00000035754	Wdr18	0.643683
ENSMUSG00000040413	Timd2	0.642812
ENSMUSG00000036845	Lin37	0.641386
ENSMUSG00000030890	Ilk	0.64106
ENSMUSG00000001348	Acp5	0.640985
ENSMUSG00000034258	Flvcr2	0.639188
ENSMUSG00000006386	Tek	0.638901
ENSMUSG00000029103	Lrpap1	0.63839
ENSMUSG00000025732	Mcrip2	0.637445
ENSMUSG00000038527	C1rl	0.636407
ENSMUSG00000027230	Creb3l1	0.636368
ENSMUSG00000027217	Tspan18	0.636336
ENSMUSG00000019929	Dcn	0.635925
ENSMUSG00000020258	Glyctk	0.635858
ENSMUSG00000019817	Plagl1	0.635795
ENSMUSG00000044468	Fam46c	0.635563
ENSMUSG00000052821	Cysltr1	0.634618
ENSMUSG00000020849	Ywhae	0.634018
ENSMUSG00000026509	Capn2	0.634016
ENSMUSG00000024208	Uqcc2	0.63237
ENSMUSG00000042642	Flad1	0.632246
ENSMUSG00000003346	Abhd17a	0.631071
ENSMUSG00000061859	Patj	0.630687
ENSMUSG00000025157	Zdhhc16	0.630513
ENSMUSG00000042747	Krtcap2	0.630416
ENSMUSG00000041697	Cox6a1	0.629859
ENSMUSG00000044201	Cdc25c	0.629683
ENSMUSG00000032060	Cryab	0.629222
ENSMUSG00000000876	Pxmp4	0.628638
ENSMUSG00000033585	Ndn	0.628055
ENSMUSG00000020733	Slc9a3r1	0.628021
ENSMUSG00000031371	Haus7	0.62752
ENSMUSG00000031255	Sytl4	0.627432
ENSMUSG00000025532	Crcp	0.627221
ENSMUSG00000036752	Tubb4b	0.626615
ENSMUSG00000031134	Rbmx	0.624129
ENSMUSG00000019478	Rab4a	0.624002
ENSMUSG00000063931	Pepd	0.622917
ENSMUSG00000030432	Rpl28	0.622795
ENSMUSG00000030214	Plbd1	0.621771
ENSMUSG00000001827	Folr1	0.62136
ENSMUSG00000032519	Slc25a38	0.621287
ENSMUSG00000010358	Ifi35	0.620957
ENSMUSG00000037060	Cavin3	0.620899
ENSMUSG00000040808	S100g	0.620254
ENSMUSG00000029189	Sel1l3	0.620043
ENSMUSG00000002458	Rgs19	0.619901
ENSMUSG00000029556	Hnf1a	0.619706
ENSMUSG00000107283	Mpv17	0.619683
ENSMUSG00000030493	Faap24	0.619591
ENSMUSG00000035268	Pkig	0.619306
ENSMUSG00000071078	Nr2c2ap	0.617965
ENSMUSG00000034993	Vat1	0.617001
ENSMUSG00000005510	Ndufs3	0.616801
ENSMUSG00000027291	Vps39	0.616442
ENSMUSG00000033916	Chmp2a	0.615995
ENSMUSG00000062456	Rpl9-ps6	0.615537
ENSMUSG00000026965	Anapc2	0.615457
ENSMUSG00000034918	Cdhr2	0.614807
ENSMUSG00000031891	Hsd11b2	0.614691
ENSMUSG00000059939	9430015G10Rik	0.614336
ENSMUSG00000034932	Mrpl54	0.613493
ENSMUSG00000049493	Pls1	0.61314
ENSMUSG00000053898	Ech1	0.612538
ENSMUSG00000025393	Atp5b	0.611959
ENSMUSG00000052712	BC004004	0.611641
ENSMUSG00000004038	Gstm3	0.611424
ENSMUSG00000024014	Pim1	0.611386
ENSMUSG00000022540	Rogdi	0.610917
ENSMUSG00000040564	Apoc1	0.61048
ENSMUSG00000035459	Stab2	0.610182
ENSMUSG00000064068	Mtx1	0.609487
ENSMUSG00000026532	Spta1	0.609174
ENSMUSG00000032554	Trf	0.609119
ENSMUSG00000025155	Dus1l	0.608834
ENSMUSG00000071178	Serpina1b	0.608651
ENSMUSG00000050737	Ptges	0.608505
ENSMUSG00000037740	Mrps26	0.60838
ENSMUSG00000037936	Scarb1	0.607537
ENSMUSG00000046070	Igfals	0.606679
ENSMUSG00000003420	Fcgrt	0.606467
ENSMUSG00000055322	Tns1	0.605614
ENSMUSG00000029718	Pcolce	0.605074
ENSMUSG00000030035	Wbp1	0.605005
ENSMUSG00000028756	Pink1	0.604882
ENSMUSG00000043311	D17H6S53E	0.604651
ENSMUSG00000025816	Sec61a2	0.604017
ENSMUSG00000049858	Suox	0.603011
ENSMUSG00000010406	Mrpl52	0.601407
ENSMUSG00000031383	Dusp9	0.601346
ENSMUSG00000024132	Eci1	0.601288
ENSMUSG00000027650	Tti1	0.601245
ENSMUSG00000037706	Cd81	0.60107
ENSMUSG00000021376	Tpmt	0.60096
ENSMUSG00000001285	Myg1	0.599809
ENSMUSG00000027750	Postn	0.599207
ENSMUSG00000013701	Timm23	0.598929
ENSMUSG00000046811	Gltpd2	0.598677
ENSMUSG00000019370	Calm3	0.598622
ENSMUSG00000027317	Ppp1r14d	0.598501
ENSMUSG00000086316	Nbdy	0.598219
ENSMUSG00000006024	Napa	0.59817
ENSMUSG00000028356	Ambp	0.597743
ENSMUSG00000036606	Plxnb2	0.596243
ENSMUSG00000038298	Pdzk1	0.595932
ENSMUSG00000035493	Tgfbi	0.595517
ENSMUSG00000041237	Pklr	0.594257
ENSMUSG00000019505	Ubb	0.594184
ENSMUSG00000057531	Dtnbp1	0.594009
ENSMUSG00000029843	Slc13a4	0.592708
ENSMUSG00000027406	Idh3b	0.592537
ENSMUSG00000061731	Ext1	0.591285
ENSMUSG00000032867	Fbxw8	0.591114
ENSMUSG00000026029	Casp8	0.591063
ENSMUSG00000036775	Decr2	0.590158
ENSMUSG00000034930	Rtkn	0.590096
ENSMUSG00000020610	Amz2	0.589843
ENSMUSG00000026457	Adipor1	0.589646
ENSMUSG00000046997	Spsb4	0.588906
ENSMUSG00000023904	Hcfc1r1	0.588399
ENSMUSG00000020402	Vdac1	0.588146
ENSMUSG00000090213	Tmem189	0.587865
ENSMUSG00000022841	Ap2m1	0.587419
ENSMUSG00000028973	Abcb8	0.587236
ENSMUSG00000003809	Gcdh	0.586841
ENSMUSG00000030522	Mtmr10	0.586819
ENSMUSG00000015790	Surf1	0.586483
ENSMUSG00000002944	Cd36	0.586357
ENSMUSG00000037440	Vnn1	0.586103
ENSMUSG00000037405	Icam1	0.585921
ENSMUSG00000020150	Gamt	0.585797
ENSMUSG00000015149	Sirt2	0.585361
ENSMUSG00000052566	Hook2	0.585309
ENSMUSG00000046314	Stxbp6	0.583796
ENSMUSG00000003234	Abcf3	0.58305
ENSMUSG00000029174	Tbc1d1	0.582894
ENSMUSG00000056629	Fkbp2	0.58288
ENSMUSG00000024787	Snx15	0.58236
ENSMUSG00000036585	Fgf1	0.581242
ENSMUSG00000027642	Rpn2	0.581112
ENSMUSG00000032215	Rsl24d1	0.58111
ENSMUSG00000047867	Gimap6	0.581058
ENSMUSG00000028843	Sh3bgrl3	0.580542
ENSMUSG00000004100	Ppan	0.579685
ENSMUSG00000015656	Hspa8	0.579651
ENSMUSG00000061518	Cox5b	0.579299
ENSMUSG00000059412	Fxyd2	0.578907
ENSMUSG00000003184	Irf3	0.578613
ENSMUSG00000025533	Asl	0.578514
ENSMUSG00000021235	Coq6	0.57829
ENSMUSG00000055609	Hba-x	0.57825
ENSMUSG00000024661	Fth1	0.578051
ENSMUSG00000058672	Tubb2a	0.577781
ENSMUSG00000051007	Gatd1	0.577557
ENSMUSG00000073002	Vamp5	0.577396
ENSMUSG00000031740	Mmp2	0.577359
ENSMUSG00000028607	Cpt2	0.577344
ENSMUSG00000024941	Scyl1	0.577317
ENSMUSG00000001211	Agpat3	0.577071
ENSMUSG00000045282	Tmem86b	0.576449
ENSMUSG00000044367	Slc16a13	0.576429
ENSMUSG00000082431	Tdpx-ps1	0.576357
ENSMUSG00000093674	Rpl41	0.576202
ENSMUSG00000033938	Ndufb7	0.576065
ENSMUSG00000074261	Erich4	0.57564
ENSMUSG00000029575	Mmab	0.574574
ENSMUSG00000045658	Pid1	0.57402
ENSMUSG00000031753	Cog4	0.573484
ENSMUSG00000027931	Npr1	0.573439
ENSMUSG00000019437	Tlcd1	0.573371
ENSMUSG00000018672	Copz2	0.572728
ENSMUSG00000024792	Zfpl1	0.572648
ENSMUSG00000030762	Aqp8	0.572568
ENSMUSG00000031402	Mpp1	0.572524
ENSMUSG00000030217	Art4	0.572098
ENSMUSG00000046756	Mrps7	0.571523
ENSMUSG00000020098	Pcbd1	0.571139
ENSMUSG00000006519	Cyba	0.570743
ENSMUSG00000020484	Xbp1	0.570712
ENSMUSG00000029838	Ptn	0.5707
ENSMUSG00000045281	Gpr20	0.57043
ENSMUSG00000051159	Cited1	0.570239
ENSMUSG00000026127	Imp4	0.569799
ENSMUSG00000031556	Tm2d2	0.569594
ENSMUSG00000034793	G6pc3	0.569214
ENSMUSG00000019734	Tmc4	0.568839
ENSMUSG00000040018	Cox15	0.568749
ENSMUSG00000031782	Coq9	0.568561
ENSMUSG00000023991	Foxp4	0.568524
ENSMUSG00000075706	Gpx4	0.568176
ENSMUSG00000029195	Klb	0.567701
ENSMUSG00000001802	Lrp3	0.567641
ENSMUSG00000054435	Gimap4	0.567394
ENSMUSG00000003814	Calr	0.567042
ENSMUSG00000046312	AI464131	0.565933
ENSMUSG00000003429	Rps11	0.565897
ENSMUSG00000030770	Parva	0.565418
ENSMUSG00000036057	Ptpn23	0.565357
ENSMUSG00000024120	Lrpprc	0.565261
ENSMUSG00000049422	Chchd10	0.565018
ENSMUSG00000035504	Reep6	0.564157
ENSMUSG00000006095	Tbcb	0.564024
ENSMUSG00000015668	Pdzd11	0.563381
ENSMUSG00000064267	Hvcn1	0.563329
ENSMUSG00000006050	Sra1	0.563215
ENSMUSG00000028127	Abcd3	0.563093
ENSMUSG00000026966	Ssna1	0.562793
ENSMUSG00000049751	Rpl36al	0.562173
ENSMUSG00000040498	Igsf23	0.562115
ENSMUSG00000033860	Fgg	0.561866
ENSMUSG00000022040	Ephx2	0.561721
ENSMUSG00000026207	Speg	0.56137
ENSMUSG00000022614	Lmf2	0.56089
ENSMUSG00000037348	Paqr7	0.560656
ENSMUSG00000085757	Tslrn1	0.559656
ENSMUSG00000035237	Lcat	0.559278
ENSMUSG00000026176	Ctdsp1	0.559039
ENSMUSG00000011008	Mcoln2	0.558125
ENSMUSG00000022175	Lrp10	0.557667
ENSMUSG00000022479	Vdr	0.557508
ENSMUSG00000022836	Mylk	0.55721
ENSMUSG00000026857	Ntmt1	0.556577
ENSMUSG00000030630	Fah	0.556406
ENSMUSG00000026692	Fmo4	0.555775
ENSMUSG00000054469	Lclat1	0.5557
ENSMUSG00000071713	Csf2rb	0.555308
ENSMUSG00000056938	Acbd4	0.555282
ENSMUSG00000014959	Gorasp2	0.555084
ENSMUSG00000037022	Mmaa	0.55503
ENSMUSG00000026879	Gsn	0.554687
ENSMUSG00000063457	Rps15	0.554603
ENSMUSG00000003355	Fkbp11	0.554239
ENSMUSG00000046402	Rbp1	0.55321
ENSMUSG00000026353	Ubxn4	0.552942
ENSMUSG00000015291	Gdi1	0.552807
ENSMUSG00000002017	Fam98a	0.55274
ENSMUSG00000023828	Slc22a3	0.55272
ENSMUSG00000041445	Mmrn2	0.552457
ENSMUSG00000028656	Cap1	0.552358
ENSMUSG00000050147	F2rl3	0.55232
ENSMUSG00000024038	Ndufv3	0.552293
ENSMUSG00000021947	Cryl1	0.55229
ENSMUSG00000053897	Slc39a8	0.552205
ENSMUSG00000060419	Rps16-ps2	0.55185
ENSMUSG00000026480	Ncf2	0.551843
ENSMUSG00000057322	Rpl38	0.550908
ENSMUSG00000041625	Ggact	0.55021
ENSMUSG00000057880	Abat	0.549525
ENSMUSG00000020107	Anapc16	0.54883
ENSMUSG00000061947	Serpina10	0.548772
ENSMUSG00000025228	Actr1a	0.548547
ENSMUSG00000021416	Eci3	0.548356
ENSMUSG00000046269	Usp27x	0.54819
ENSMUSG00000069919	Hba-a1	0.547703
ENSMUSG00000022106	Rcbtb2	0.546994
ENSMUSG00000006390	Elovl1	0.545987
ENSMUSG00000054484	Tmem62	0.545923
ENSMUSG00000000555	Itga5	0.545688
ENSMUSG00000030587	2200002D01Rik	0.545444
ENSMUSG00000055681	Cope	0.545264
ENSMUSG00000031387	Renbp	0.544692
ENSMUSG00000032353	Tmed3	0.544406
ENSMUSG00000025497	Cdhr5	0.544053
ENSMUSG00000018574	Acadvl	0.543992
ENSMUSG00000031486	Adgra2	0.543902
ENSMUSG00000058952	Cfi	0.543582
ENSMUSG00000026568	Mpc2	0.542918
ENSMUSG00000042834	Nrep	0.542697
ENSMUSG00000023043	Krt18	0.542691
ENSMUSG00000028744	Pqlc2	0.542286
ENSMUSG00000028964	Park7	0.54209
ENSMUSG00000002343	Armc6	0.542016
ENSMUSG00000028064	Sema4a	0.541826
ENSMUSG00000052217	Hbb-bh1	0.541638
ENSMUSG00000056643	Chst13	0.54132
ENSMUSG00000000958	Slc7a7	0.541228
ENSMUSG00000078974	Sec61g	0.541185
ENSMUSG00000059772	Slx1b	0.541047
ENSMUSG00000041119	Pde9a	0.540923
ENSMUSG00000029309	Sparcl1	0.540592
ENSMUSG00000051483	Cbr1	0.540526
ENSMUSG00000023971	Rrp36	0.539933
ENSMUSG00000034164	Emid1	0.539678
ENSMUSG00000042210	Abhd14a	0.539639
ENSMUSG00000005043	Sgsh	0.539568
ENSMUSG00000091705	H2-Q2	0.539454
ENSMUSG00000071645	Tut1	0.539244
ENSMUSG00000037275	Gemin5	0.539168
ENSMUSG00000033068	Entpd6	0.539127
ENSMUSG00000044734	Serpinb1a	0.539072
ENSMUSG00000017264	Exosc10	0.539048
ENSMUSG00000029064	Gnb1	0.538965
ENSMUSG00000022218	Tgm1	0.53861
ENSMUSG00000037736	Limch1	0.538556
ENSMUSG00000034974	Dapk3	0.538532
ENSMUSG00000052609	Plekhg3	0.538301
ENSMUSG00000039706	Ldb2	0.538126
ENSMUSG00000028497	Hacd4	0.537599
ENSMUSG00000045038	Prkce	0.537311
ENSMUSG00000028980	H6pd	0.537009
ENSMUSG00000044502	Bod1	0.536832
ENSMUSG00000035944	Ttc38	0.536746
ENSMUSG00000071711	Mpst	0.536606
ENSMUSG00000078812	Eif5a	0.536498
ENSMUSG00000090523	Gypc	0.536383
ENSMUSG00000033809	Alg3	0.536265
ENSMUSG00000021456	Fbp2	0.535523
ENSMUSG00000023973	Cnpy3	0.535492
ENSMUSG00000030105	Arl8b	0.535358
ENSMUSG00000084786	Ubl5	0.535188
ENSMUSG00000021218	Gdi2	0.534966
ENSMUSG00000032369	Plscr1	0.534523
ENSMUSG00000078350	Smim1	0.534502
ENSMUSG00000004460	Dnajb11	0.53444
ENSMUSG00000071644	Eef1g	0.534167
ENSMUSG00000009621	Vav2	0.53416
ENSMUSG00000006574	Slc4a1	0.534154
ENSMUSG00000019539	Rcn3	0.533892
ENSMUSG00000040147	Maob	0.533851
ENSMUSG00000034729	Mrps10	0.53382
ENSMUSG00000021814	Anxa7	0.533722
ENSMUSG00000029762	Akr1b8	0.533719
ENSMUSG00000057863	Rpl36	0.533573
ENSMUSG00000078652	Psme3	0.533393
ENSMUSG00000045503	Sys1	0.533291
ENSMUSG00000034902	Pip5k1c	0.533165
ENSMUSG00000028332	Hemgn	0.532843
ENSMUSG00000033685	Ucp2	0.532814
ENSMUSG00000066705	Fxyd6	0.532304
ENSMUSG00000005683	Cs	0.531814
ENSMUSG00000035566	Pcdh17	0.531775
ENSMUSG00000022685	Parn	0.531557
ENSMUSG00000063019	Manbal	0.531137
ENSMUSG00000035413	Tmem98	0.531127
ENSMUSG00000025481	Urah	0.530841
ENSMUSG00000070002	Ell	0.53082
ENSMUSG00000078762	Haus5	0.530751
ENSMUSG00000038910	Plcl2	0.530394
ENSMUSG00000047215	Rpl9	0.530328
ENSMUSG00000000340	Dbt	0.529812
ENSMUSG00000030986	Dhx32	0.529522
ENSMUSG00000034853	Acot11	0.529336
ENSMUSG00000028800	Hdac1	0.529092
ENSMUSG00000054312	Mrps21	0.528763
ENSMUSG00000022221	Ripk3	0.528688
ENSMUSG00000021280	Exoc3l4	0.528456
ENSMUSG00000029763	Exoc4	0.528139
ENSMUSG00000043241	Upf2	0.527982
ENSMUSG00000021807	Rtraf	0.527732
ENSMUSG00000033055	Ankrd54	0.527566
ENSMUSG00000030769	Slc5a11	0.527419
ENSMUSG00000022035	Ccdc25	0.527345
ENSMUSG00000029470	P2rx4	0.527307
ENSMUSG00000027452	Acss1	0.527224
ENSMUSG00000030678	Maz	0.527209
ENSMUSG00000017288	Vps53	0.527128
ENSMUSG00000062729	Ppox	0.52666
ENSMUSG00000032440	Tgfbr2	0.526476
ENSMUSG00000050410	Tcf19	0.526354
ENSMUSG00000038695	Josd2	0.526026
ENSMUSG00000025579	Gaa	0.526017
ENSMUSG00000033831	Fgb	0.525964
ENSMUSG00000000149	Gna12	0.525449
ENSMUSG00000070319	Eif3g	0.525148
ENSMUSG00000032487	Ptgs2	0.524515
ENSMUSG00000027661	Slc2a10	0.52416
ENSMUSG00000025007	Aldh18a1	0.524127
ENSMUSG00000035674	Ndufa3	0.523983
ENSMUSG00000029156	Sgcb	0.523873
ENSMUSG00000003421	Nosip	0.523482
ENSMUSG00000090841	Myl6	0.523404
ENSMUSG00000024664	Fads3	0.523237
ENSMUSG00000037820	Tgm2	0.5232
ENSMUSG00000017404	Rpl19	0.523015
ENSMUSG00000029402	Snrnp35	0.522485
ENSMUSG00000028700	Pomgnt1	0.522481
ENSMUSG00000040472	Rabggta	0.522193
ENSMUSG00000030946	Lhpp	0.522168
ENSMUSG00000027411	Vps16	0.522123
ENSMUSG00000002847	Pla1a	0.521787
ENSMUSG00000001029	Icam2	0.521692
ENSMUSG00000041623	D11Wsu47e	0.521471
ENSMUSG00000040998	Npnt	0.521417
ENSMUSG00000006589	Aprt	0.521304
ENSMUSG00000032714	Syde1	0.521242
ENSMUSG00000040600	Eps8l3	0.521221
ENSMUSG00000021273	Fdft1	0.521116
ENSMUSG00000029810	Tmem176b	0.520694
ENSMUSG00000028978	Nos3	0.520676
ENSMUSG00000019715	Gle1	0.520615
ENSMUSG00000021036	Sptlc2	0.520541
ENSMUSG00000026837	Col5a1	0.520273
ENSMUSG00000038416	Cdc16	0.518728
ENSMUSG00000010025	Aldh3a2	0.518471
ENSMUSG00000030603	Psmc4	0.518203
ENSMUSG00000020432	Tcn2	0.518102
ENSMUSG00000018287	Spag7	0.518017
ENSMUSG00000071551	Akr1c19	0.517859
ENSMUSG00000024037	Wdr4	0.517793
ENSMUSG00000024791	Cdca5	0.517221
ENSMUSG00000030881	Arfip2	0.517185
ENSMUSG00000032604	Qars	0.517129
ENSMUSG00000053886	Sh2d4a	0.516203
ENSMUSG00000044894	Uqcrq	0.51616
ENSMUSG00000037190	Cyb561d2	0.516058
ENSMUSG00000040354	Mars	0.515656
ENSMUSG00000080921	Rpl38-ps2	0.515583
ENSMUSG00000022551	Cyc1	0.515265
ENSMUSG00000037032	Apbb1	0.515263
ENSMUSG00000004789	Dlst	0.514972
ENSMUSG00000027706	Sec62	0.514883
ENSMUSG00000032513	Gorasp1	0.514706
ENSMUSG00000030611	Mrps11	0.514694
ENSMUSG00000008892	Vdac3	0.514503
ENSMUSG00000022354	Ndufb9	0.514281
ENSMUSG00000005103	Wdr1	0.514223
ENSMUSG00000033022	Cdo1	0.513674
ENSMUSG00000027435	Cd93	0.513526
ENSMUSG00000024663	Rab3il1	0.513378
ENSMUSG00000082816	Gm11953	0.513206
ENSMUSG00000061032	Rrp1	0.513072
ENSMUSG00000034566	Atp5h	0.513021
ENSMUSG00000021773	Comtd1	0.512319
ENSMUSG00000024896	Minpp1	0.511833
ENSMUSG00000063796	Slc22a8	0.51176
ENSMUSG00000019428	Fkbp8	0.511547
ENSMUSG00000038900	Rpl12	0.510961
ENSMUSG00000028837	Psmb2	0.510932
ENSMUSG00000039956	Mrap	0.510653
ENSMUSG00000020456	Ogdh	0.510648
ENSMUSG00000030788	Rnf141	0.510543
ENSMUSG00000052214	Opa3	0.510324
ENSMUSG00000043439	Epop	0.510264
ENSMUSG00000024507	Hsd17b4	0.510247
ENSMUSG00000042286	Stab1	0.509851
ENSMUSG00000022684	Bfar	0.509469
ENSMUSG00000036655	Colec11	0.509242
ENSMUSG00000056162	Cndp1	0.5084
ENSMUSG00000022370	Mrpl13	0.508315
ENSMUSG00000046822	Slc39a3	0.50825
ENSMUSG00000030108	Slc6a13	0.508209
ENSMUSG00000075284	Wipf1	0.50818
ENSMUSG00000071715	Ncf4	0.508082
ENSMUSG00000041571	Selenow	0.508054
ENSMUSG00000060147	Serpinb6a	0.507501
ENSMUSG00000035473	Galm	0.507374
ENSMUSG00000030352	Tspan9	0.507272
ENSMUSG00000067212	H2-T23	0.50655
ENSMUSG00000030319	Cand2	0.506323
ENSMUSG00000025103	Btbd1	0.506254
ENSMUSG00000037991	Rmi2	0.506096
ENSMUSG00000054836	Elp6	0.505759
ENSMUSG00000059734	Ndufs8	0.505734
ENSMUSG00000047635	2810006K23Rik	0.505599
ENSMUSG00000035112	Wnk4	0.505316
ENSMUSG00000006728	Cdk4	0.505298
ENSMUSG00000026277	Stk25	0.50524
ENSMUSG00000025243	Slc6a20b	0.505232
ENSMUSG00000071649	B3gat3	0.504734
ENSMUSG00000031422	Morf4l2	0.504569
ENSMUSG00000013593	Ndufs2	0.504383
ENSMUSG00000025403	Shmt2	0.504297
ENSMUSG00000037824	Tspan14	0.504191
ENSMUSG00000068522	Aard	0.504169
ENSMUSG00000029752	Asns	0.504168
ENSMUSG00000035629	Rubcn	0.504016
ENSMUSG00000029311	Hsd17b11	0.503963
ENSMUSG00000029233	Srd5a3	0.5035
ENSMUSG00000038188	Scarf1	0.50334
ENSMUSG00000074364	Ehd2	0.503214
ENSMUSG00000056917	Sipa1	0.503035
ENSMUSG00000029153	Ociad2	0.502608
ENSMUSG00000024273	2700062C07Rik	0.502098
ENSMUSG00000024387	Csnk2b	0.501437
ENSMUSG00000039050	Osbpl2	0.501365
ENSMUSG00000055839	Elob	0.501209
ENSMUSG00000021417	Eci2	0.501016
ENSMUSG00000043190	Rfesd	0.500774
ENSMUSG00000028107	Tars2	0.500772
ENSMUSG00000000339	Rtca	0.500726
ENSMUSG00000030220	Arhgdib	0.500544
ENSMUSG00000027074	Slc43a3	0.500523
ENSMUSG00000027649	Ctnnbl1	0.5003
ENSMUSG00000038591	Colec10	0.499643
ENSMUSG00000047547	Cltb	0.499621
ENSMUSG00000021690	Jmy	-0.499568
ENSMUSG00000063884	Ptcd3	-0.499643
ENSMUSG00000074212	Dnajb14	-0.499647
ENSMUSG00000027303	Ptpra	-0.499719
ENSMUSG00000002728	Naa20	-0.499905
ENSMUSG00000054766	Set	-0.499915
ENSMUSG00000052751	Repin1	-0.500029
ENSMUSG00000048752	Prss50	-0.500482
ENSMUSG00000063663	Brwd3	-0.500513
ENSMUSG00000058567	Gm2531	-0.500858
ENSMUSG00000001173	Ocrl	-0.501439
ENSMUSG00000048677	Tpcn2	-0.501458
ENSMUSG00000078952	Lncenc1	-0.501478
ENSMUSG00000022064	Pibf1	-0.501493
ENSMUSG00000025860	Xiap	-0.50162
ENSMUSG00000021147	Wdr37	-0.501758
ENSMUSG00000062075	Lmnb2	-0.501764
ENSMUSG00000031628	Casp3	-0.504167
ENSMUSG00000046324	Ermp1	-0.504211
ENSMUSG00000097769	Snhg4	-0.504839
ENSMUSG00000037313	Tacc3	-0.505244
ENSMUSG00000020458	Rtn4	-0.505479
ENSMUSG00000036097	Slf2	-0.505709
ENSMUSG00000045176	Borcs6	-0.505805
ENSMUSG00000109005	Gm45221	-0.506027
ENSMUSG00000031485	Plpbp	-0.506059
ENSMUSG00000058550	Dppa4	-0.506427
ENSMUSG00000017548	Suz12	-0.507266
ENSMUSG00000002997	Prkar2b	-0.507509
ENSMUSG00000079487	Med12	-0.50772
ENSMUSG00000058835	Abi1	-0.507908
ENSMUSG00000029283	Cdc7	-0.508097
ENSMUSG00000048279	Sacs	-0.50837
ENSMUSG00000038697	Taf5l	-0.508624
ENSMUSG00000064090	Vrk2	-0.508843
ENSMUSG00000024095	Hnrnpll	-0.508938
ENSMUSG00000021636	Marveld2	-0.509255
ENSMUSG00000018849	Wwc1	-0.509286
ENSMUSG00000040811	Eml2	-0.509516
ENSMUSG00000021938	Pspc1	-0.510239
ENSMUSG00000034807	Colgalt1	-0.510266
ENSMUSG00000022378	Fam49b	-0.510723
ENSMUSG00000033439	Trmt13	-0.511037
ENSMUSG00000024587	Nars	-0.511195
ENSMUSG00000029403	Cdkl2	-0.51121
ENSMUSG00000028389	Zfp37	-0.511372
ENSMUSG00000026502	Desi2	-0.511678
ENSMUSG00000053774	Ubxn7	-0.511711
ENSMUSG00000014907	Naf1	-0.511849
ENSMUSG00000028790	Khdrbs1	-0.512338
ENSMUSG00000047466	8030462N17Rik	-0.512352
ENSMUSG00000041836	Ptpre	-0.512875
ENSMUSG00000022325	Pop1	-0.513836
ENSMUSG00000061082	Plac1	-0.514034
ENSMUSG00000030435	U2af2	-0.514071
ENSMUSG00000037236	Matr3	-0.51437
ENSMUSG00000071226	Cecr2	-0.514589
ENSMUSG00000023883	Phf10	-0.514759
ENSMUSG00000075703	Selenoi	-0.514813
ENSMUSG00000027478	Dnmt3b	-0.515211
ENSMUSG00000008090	Fgfrl1	-0.515338
ENSMUSG00000045103	Dmd	-0.515467
ENSMUSG00000020546	Stxbp4	-0.515771
ENSMUSG00000042515	Mum1l1	-0.515822
ENSMUSG00000066640	Fbxl18	-0.516129
ENSMUSG00000034377	Tulp4	-0.516552
ENSMUSG00000042772	Smg7	-0.51773
ENSMUSG00000046572	Zfp518b	-0.517916
ENSMUSG00000036478	Btg1	-0.517989
ENSMUSG00000037062	Sh3glb1	-0.518446
ENSMUSG00000025580	Eif4a3	-0.518495
ENSMUSG00000103317	Gm38359	-0.518504
ENSMUSG00000029439	Sfswap	-0.518653
ENSMUSG00000036968	Cnpy4	-0.518661
ENSMUSG00000021264	Yy1	-0.518998
ENSMUSG00000040363	Bcor	-0.519238
ENSMUSG00000093178	Snord87	-0.519667
ENSMUSG00000024217	Snrpc	-0.519865
ENSMUSG00000042572	Ube2q1	-0.519925
ENSMUSG00000032640	Chsy1	-0.519973
ENSMUSG00000051232	Tmem199	-0.520095
ENSMUSG00000028514	Usp24	-0.520389
ENSMUSG00000018322	Tomm34	-0.520522
ENSMUSG00000026626	Ppp2r5a	-0.52053
ENSMUSG00000054280	Prr14l	-0.521024
ENSMUSG00000031575	Ash2l	-0.521496
ENSMUSG00000020659	Cbll1	-0.521502
ENSMUSG00000065954	Tacc1	-0.521515
ENSMUSG00000042506	Usp22	-0.521623
ENSMUSG00000027184	Caprin1	-0.521895
ENSMUSG00000037572	Wdhd1	-0.521895
ENSMUSG00000020743	Mif4gd	-0.52209
ENSMUSG00000022833	Ccdc14	-0.522556
ENSMUSG00000030867	Plk1	-0.522586
ENSMUSG00000026039	Sgol2a	-0.52296
ENSMUSG00000081603	Gm14681	-0.523996
ENSMUSG00000022801	Lrch3	-0.524215
ENSMUSG00000063382	Bcl9l	-0.524505
ENSMUSG00000037234	Hook3	-0.525078
ENSMUSG00000041685	Fcho2	-0.525273
ENSMUSG00000045205	Dpy19l4	-0.525916
ENSMUSG00000028483	Snapc3	-0.526228
ENSMUSG00000061313	Ddhd2	-0.526256
ENSMUSG00000062373	Tmem65	-0.526353
ENSMUSG00000033326	Kdm4a	-0.527077
ENSMUSG00000038437	Mllt6	-0.527227
ENSMUSG00000037416	Dmxl1	-0.527324
ENSMUSG00000029550	Sppl3	-0.527724
ENSMUSG00000023330	Dtwd1	-0.527848
ENSMUSG00000054099	Slc25a40	-0.528061
ENSMUSG00000043639	Rbm20	-0.52811
ENSMUSG00000026455	Klhl12	-0.528917
ENSMUSG00000028639	Ybx1	-0.529014
ENSMUSG00000034485	Uaca	-0.529982
ENSMUSG00000027677	Ttc14	-0.530429
ENSMUSG00000020250	Txnrd1	-0.531111
ENSMUSG00000042155	Klhl23	-0.531452
ENSMUSG00000028114	Mettl14	-0.532238
ENSMUSG00000047777	Phf13	-0.532367
ENSMUSG00000104315	Gm37906	-0.532544
ENSMUSG00000021051	Ppp2r5e	-0.532639
ENSMUSG00000069255	Dusp22	-0.53271
ENSMUSG00000020547	Bzw2	-0.532929
ENSMUSG00000054871	Tmem158	-0.533286
ENSMUSG00000031982	Arv1	-0.533438
ENSMUSG00000026784	Pdss1	-0.533609
ENSMUSG00000003226	Ranbp2	-0.534666
ENSMUSG00000014668	Chfr	-0.53497
ENSMUSG00000086040	Wipf3	-0.53527
ENSMUSG00000027534	Snx16	-0.535349
ENSMUSG00000032402	Smad3	-0.535758
ENSMUSG00000051934	Spats2	-0.536237
ENSMUSG00000048285	Frmd6	-0.536242
ENSMUSG00000020021	Fgd6	-0.536262
ENSMUSG00000069565	Dazap1	-0.536459
ENSMUSG00000024477	Pggt1b	-0.536625
ENSMUSG00000020918	Kat2a	-0.53697
ENSMUSG00000106959	Gm42548	-0.537742
ENSMUSG00000044150	Bclaf3	-0.537916
ENSMUSG00000030499	Kctd15	-0.538116
ENSMUSG00000090626	Tex9	-0.538924
ENSMUSG00000060679	Mrps9	-0.540548
ENSMUSG00000022009	Nufip1	-0.540558
ENSMUSG00000030509	Asb7	-0.540612
ENSMUSG00000039286	Fndc3b	-0.54067
ENSMUSG00000033624	Pdpr	-0.541651
ENSMUSG00000020063	Sirt1	-0.541734
ENSMUSG00000027287	Snap23	-0.541973
ENSMUSG00000101523	Gm10031	-0.542495
ENSMUSG00000063785	Utp14a	-0.542863
ENSMUSG00000034300	Fam53c	-0.543155
ENSMUSG00000054079	Utp18	-0.543377
ENSMUSG00000028889	Yrdc	-0.543818
ENSMUSG00000018548	Trim37	-0.544217
ENSMUSG00000018446	C1qbp	-0.544485
ENSMUSG00000028556	Dock7	-0.544706
ENSMUSG00000019189	Rnf145	-0.545001
ENSMUSG00000031074	Fgf3	-0.545578
ENSMUSG00000036620	Mgat4b	-0.546091
ENSMUSG00000028173	Wls	-0.546177
ENSMUSG00000021245	Mlh3	-0.546313
ENSMUSG00000032085	Tagln	-0.546467
ENSMUSG00000024968	Rcor2	-0.546479
ENSMUSG00000031073	Fgf15	-0.546936
ENSMUSG00000032293	Ireb2	-0.547106
ENSMUSG00000021929	Kpna3	-0.547394
ENSMUSG00000028882	Ppp1r8	-0.54744
ENSMUSG00000057335	Cep170	-0.547484
ENSMUSG00000040289	Hey1	-0.547549
ENSMUSG00000036867	Smad6	-0.547683
ENSMUSG00000042363	Lgalsl	-0.547704
ENSMUSG00000021109	Hif1a	-0.54903
ENSMUSG00000019917	2023-09-10	-0.549585
ENSMUSG00000000776	Polr3d	-0.549877
ENSMUSG00000034342	Cbl	-0.550727
ENSMUSG00000030663	1110004F10Rik	-0.550773
ENSMUSG00000063804	Lin28b	-0.550799
ENSMUSG00000020994	Pnn	-0.551454
ENSMUSG00000022425	Enpp2	-0.551758
ENSMUSG00000040521	Tsfm	-0.551939
ENSMUSG00000042606	Hirip3	-0.552327
ENSMUSG00000034158	Lrrc58	-0.552965
ENSMUSG00000033454	Zbtb1	-0.553375
ENSMUSG00000044496	2510039O18Rik	-0.555047
ENSMUSG00000022812	Gsk3b	-0.556045
ENSMUSG00000035051	Dhx57	-0.556074
ENSMUSG00000032264	Zw10	-0.556111
ENSMUSG00000055024	Ep300	-0.556868
ENSMUSG00000023018	Smarcd1	-0.557126
ENSMUSG00000023169	Slc38a1	-0.557226
ENSMUSG00000000600	Krit1	-0.557568
ENSMUSG00000061904	Slc25a3	-0.557784
ENSMUSG00000054237	Fra10ac1	-0.557791
ENSMUSG00000048170	Mcmbp	-0.558007
ENSMUSG00000068917	Clk2	-0.558592
ENSMUSG00000002741	Ykt6	-0.559216
ENSMUSG00000028412	Slc44a1	-0.559372
ENSMUSG00000020167	Tcf3	-0.559522
ENSMUSG00000046707	Csnk2a2	-0.559624
ENSMUSG00000031608	Galnt7	-0.559987
ENSMUSG00000037161	Mgarp	-0.561257
ENSMUSG00000048911	Rnf24	-0.561614
ENSMUSG00000055319	Sec23ip	-0.56173
ENSMUSG00000025899	Alkbh8	-0.561892
ENSMUSG00000021816	Ppp3cb	-0.562191
ENSMUSG00000027954	Efna1	-0.562415
ENSMUSG00000053414	Hunk	-0.562705
ENSMUSG00000028793	Rnf19b	-0.563129
ENSMUSG00000010175	Prox1	-0.563144
ENSMUSG00000030754	Copb1	-0.563717
ENSMUSG00000021400	Wrnip1	-0.564247
ENSMUSG00000052423	B4galt3	-0.565308
ENSMUSG00000042507	Elmsan1	-0.565346
ENSMUSG00000040850	Psme4	-0.565369
ENSMUSG00000062115	Rai1	-0.566137
ENSMUSG00000001150	Mcm3ap	-0.567881
ENSMUSG00000036698	Ago2	-0.568117
ENSMUSG00000047514	Tspyl1	-0.569393
ENSMUSG00000027285	Haus2	-0.569603
ENSMUSG00000000838	Fmr1	-0.57048
ENSMUSG00000044221	Grsf1	-0.570662
ENSMUSG00000032688	Malt1	-0.571796
ENSMUSG00000107118	Gm42986	-0.572509
ENSMUSG00000037242	Clic4	-0.572687
ENSMUSG00000042699	Dhx9	-0.572891
ENSMUSG00000023460	Rab12	-0.573029
ENSMUSG00000041594	Tmtc4	-0.573565
ENSMUSG00000040620	Dhx33	-0.574369
ENSMUSG00000036022	Fam122b	-0.574984
ENSMUSG00000040446	Rprd1a	-0.57508
ENSMUSG00000059834	Sclt1	-0.576051
ENSMUSG00000045767	B230219D22Rik	-0.576108
ENSMUSG00000024576	Csnk1a1	-0.57634
ENSMUSG00000019878	Hsf2	-0.576675
ENSMUSG00000024294	Mib1	-0.577049
ENSMUSG00000021754	Map3k1	-0.577355
ENSMUSG00000059890	Ube4a	-0.578137
ENSMUSG00000055531	Cpsf6	-0.578153
ENSMUSG00000018572	Phf23	-0.578468
ENSMUSG00000102950	Gm37018	-0.57908
ENSMUSG00000034610	Zcchc11	-0.579289
ENSMUSG00000035762	Tmem161b	-0.580621
ENSMUSG00000013663	Pten	-0.581847
ENSMUSG00000022283	Pabpc1	-0.583587
ENSMUSG00000074802	Gas2l3	-0.583629
ENSMUSG00000033075	Senp1	-0.583681
ENSMUSG00000023025	Larp4	-0.584406
ENSMUSG00000044948	Cfap43	-0.584467
ENSMUSG00000078566	Bnip3	-0.584525
ENSMUSG00000025161	Slc16a3	-0.584682
ENSMUSG00000030528	Blm	-0.584869
ENSMUSG00000022364	Tbc1d31	-0.585517
ENSMUSG00000032883	Acsl3	-0.585756
ENSMUSG00000028917	Plekhm2	-0.585762
ENSMUSG00000032449	Slc25a36	-0.587308
ENSMUSG00000024614	Tmx3	-0.587362
ENSMUSG00000022781	Pak2	-0.587462
ENSMUSG00000020611	Gna13	-0.588511
ENSMUSG00000029229	Chic2	-0.588759
ENSMUSG00000040746	Rnf167	-0.588765
ENSMUSG00000000902	Smarcb1	-0.588899
ENSMUSG00000025958	Creb1	-0.589217
ENSMUSG00000020700	Map3k3	-0.590034
ENSMUSG00000028522	Mier1	-0.590393
ENSMUSG00000026771	Spopl	-0.591288
ENSMUSG00000031310	Zmym3	-0.591531
ENSMUSG00000029328	Hnrnpdl	-0.591903
ENSMUSG00000025776	Crispld1	-0.592118
ENSMUSG00000057147	Dph6	-0.592174
ENSMUSG00000051390	Zbtb22	-0.593117
ENSMUSG00000030990	Pgap2	-0.593166
ENSMUSG00000002083	Bbc3	-0.593298
ENSMUSG00000024472	Dcp2	-0.593902
ENSMUSG00000026196	Bard1	-0.595532
ENSMUSG00000026238	Ptma	-0.596114
ENSMUSG00000021113	Snapc1	-0.596605
ENSMUSG00000041837	Pdcd7	-0.597377
ENSMUSG00000032582	Rbm6	-0.597841
ENSMUSG00000038467	Chmp4b	-0.598275
ENSMUSG00000028580	Pum1	-0.598491
ENSMUSG00000022246	Rai14	-0.598782
ENSMUSG00000036894	Rap2b	-0.599033
ENSMUSG00000027663	Zmat3	-0.600245
ENSMUSG00000020015	Cdk17	-0.600452
ENSMUSG00000019863	Qrsl1	-0.601454
ENSMUSG00000028034	Fubp1	-0.601949
ENSMUSG00000034160	Ogt	-0.603633
ENSMUSG00000029179	Zcchc4	-0.603638
ENSMUSG00000042745	Id1	-0.604087
ENSMUSG00000026510	Trp53bp2	-0.604133
ENSMUSG00000019841	Rev3l	-0.605155
ENSMUSG00000023286	Ube2j2	-0.605304
ENSMUSG00000038893	Fam117a	-0.605477
ENSMUSG00000039456	Morc3	-0.605599
ENSMUSG00000004356	Utp20	-0.606345
ENSMUSG00000041408	Wapl	-0.607435
ENSMUSG00000044216	Kcnj4	-0.607682
ENSMUSG00000022265	Ank	-0.608614
ENSMUSG00000018377	Vezf1	-0.609124
ENSMUSG00000038374	Rbm8a	-0.609475
ENSMUSG00000020876	Snx11	-0.609999
ENSMUSG00000001300	Efnb2	-0.610399
ENSMUSG00000072969	Armcx5	-0.610722
ENSMUSG00000033411	Ctdspl2	-0.610766
ENSMUSG00000070565	Rasal2	-0.610941
ENSMUSG00000044950	Pwwp2a	-0.611117
ENSMUSG00000032216	Nedd4	-0.611419
ENSMUSG00000019854	Reps1	-0.61328
ENSMUSG00000036990	Otud4	-0.613745
ENSMUSG00000020634	Ubxn2a	-0.613938
ENSMUSG00000029859	Epha1	-0.614474
ENSMUSG00000016477	E2f3	-0.614523
ENSMUSG00000034120	Srsf2	-0.615025
ENSMUSG00000020156	Mum1	-0.615798
ENSMUSG00000030660	Pik3c2a	-0.615919
ENSMUSG00000000365	Rnf17	-0.616741
ENSMUSG00000020454	Eif4enif1	-0.617437
ENSMUSG00000070738	Dgkd	-0.617442
ENSMUSG00000001436	Slc19a1	-0.618983
ENSMUSG00000028089	Chd1l	-0.619908
ENSMUSG00000033902	Mapkbp1	-0.620672
ENSMUSG00000001036	Epn2	-0.621258
ENSMUSG00000025949	Pikfyve	-0.622254
ENSMUSG00000064127	Med14	-0.622534
ENSMUSG00000008976	Gabpa	-0.623322
ENSMUSG00000001270	Ckb	-0.624726
ENSMUSG00000029438	Bcl7a	-0.628953
ENSMUSG00000041926	Rnpep	-0.630555
ENSMUSG00000022710	Usp7	-0.631167
ENSMUSG00000032097	Ddx6	-0.631413
ENSMUSG00000002489	Tiam1	-0.634153
ENSMUSG00000038563	Efl1	-0.634265
ENSMUSG00000025880	Smad7	-0.636115
ENSMUSG00000037010	Apln	-0.636758
ENSMUSG00000004319	Clcn3	-0.637805
ENSMUSG00000066324	Impad1	-0.639499
ENSMUSG00000027349	Fam98b	-0.64007
ENSMUSG00000031311	Nono	-0.640747
ENSMUSG00000026788	Zbtb43	-0.640994
ENSMUSG00000020257	Wdr82	-0.641368
ENSMUSG00000017418	Arl5b	-0.641514
ENSMUSG00000075012	Fjx1	-0.642023
ENSMUSG00000039068	Zzz3	-0.642069
ENSMUSG00000032601	Prkar2a	-0.642727
ENSMUSG00000036768	Kif15	-0.647448
ENSMUSG00000026192	Atic	-0.647628
ENSMUSG00000020248	Nfyb	-0.650727
ENSMUSG00000024590	Lmnb1	-0.651699
ENSMUSG00000021945	Zmym2	-0.652001
ENSMUSG00000032384	Csnk1g1	-0.65412
ENSMUSG00000041852	Tcf20	-0.655672
ENSMUSG00000030231	Plekha5	-0.656156
ENSMUSG00000037905	Bri3bp	-0.65635
ENSMUSG00000036779	Papd5	-0.656749
ENSMUSG00000026790	Odf2	-0.661702
ENSMUSG00000026556	Vangl2	-0.663234
ENSMUSG00000022314	Rad21	-0.670289
ENSMUSG00000005506	Celf1	-0.670821
ENSMUSG00000027203	Dut	-0.673155
ENSMUSG00000008489	Elavl2	-0.673683
ENSMUSG00000031715	Smarca5	-0.673741
ENSMUSG00000035293	G2e3	-0.679153
ENSMUSG00000074088	Snrnp40	-0.686496
ENSMUSG00000029686	Cul1	-0.687326
ENSMUSG00000021645	Smn1	-0.688137
ENSMUSG00000041781	Cpsf2	-0.694423
ENSMUSG00000047604	Frat2	-0.69613
ENSMUSG00000028126	Pip5k1a	-0.710297
ENSMUSG00000032563	Mrpl3	-0.711278
ENSMUSG00000026103	Gls	-0.716259
ENSMUSG00000049878	Rlf	-0.716484
ENSMUSG00000029265	Dr1	-0.726613
ENSMUSG00000032030	Cul5	-0.730719
ENSMUSG00000059474	Mbtd1	-0.74996
ENSMUSG00000015023	Ddx19a	-0.757356
ENSMUSG00000037808	Fam76b	-0.771208

## Sheet: Pearson_N Yolk Sac
Pearson_N
ensemblid	mgi_symbol	Pearson_Corr
ENSMUSG00000053644	Aldh7a1	0.815391
ENSMUSG00000006651	Aplp1	0.797668
ENSMUSG00000028416	Bag1	0.776149
ENSMUSG00000031255	Sytl4	0.768091
ENSMUSG00000050628	Ubald2	0.764704
ENSMUSG00000024644	Cndp2	0.756975
ENSMUSG00000024990	Rbp4	0.749332
ENSMUSG00000027227	Sord	0.747634
ENSMUSG00000043311	D17H6S53E	0.746775
ENSMUSG00000032126	Hmbs	0.743956
ENSMUSG00000058135	Gstm1	0.741999
ENSMUSG00000055609	Hba-x	0.74056
ENSMUSG00000047557	Lxn	0.738591
ENSMUSG00000006386	Tek	0.736298
ENSMUSG00000030890	Ilk	0.736005
ENSMUSG00000026042	Col5a2	0.735129
ENSMUSG00000052396	Mogat2	0.730092
ENSMUSG00000072941	Sod3	0.725885
ENSMUSG00000049382	Krt8	0.720702
ENSMUSG00000030681	Mvp	0.716348
ENSMUSG00000029195	Klb	0.715569
ENSMUSG00000036057	Ptpn23	0.710656
ENSMUSG00000026553	Copa	0.709798
ENSMUSG00000040181	Fmo1	0.709621
ENSMUSG00000021266	Wars	0.70873
ENSMUSG00000063931	Pepd	0.708683
ENSMUSG00000037049	Smpd1	0.706346
ENSMUSG00000031816	Mthfsd	0.703415
ENSMUSG00000074922	Fam122a	0.701908
ENSMUSG00000025144	Cenpx	0.701728
ENSMUSG00000021939	Ctsb	0.69997
ENSMUSG00000107283	Mpv17	0.698575
ENSMUSG00000022540	Rogdi	0.69828
ENSMUSG00000075467	Dnlz	0.697204
ENSMUSG00000041119	Pde9a	0.69707
ENSMUSG00000047843	Bri3	0.696108
ENSMUSG00000045930	Clec14a	0.6945
ENSMUSG00000034926	Dhcr24	0.688645
ENSMUSG00000028001	Fga	0.688208
ENSMUSG00000051007	Gatd1	0.685632
ENSMUSG00000072949	Acot1	0.683598
ENSMUSG00000030493	Faap24	0.681947
ENSMUSG00000036106	Prr5	0.680207
ENSMUSG00000062456	Rpl9-ps6	0.680161
ENSMUSG00000027465	Tbc1d20	0.679636
ENSMUSG00000028656	Cap1	0.679043
ENSMUSG00000060032	H2afj	0.675936
ENSMUSG00000018326	Ywhab	0.675379
ENSMUSG00000020153	Ndufs7	0.674735
ENSMUSG00000030787	Lyve1	0.674631
ENSMUSG00000024781	Lipa	0.674068
ENSMUSG00000020402	Vdac1	0.672567
ENSMUSG00000024029	Tff3	0.670445
ENSMUSG00000025027	Xpnpep1	0.670239
ENSMUSG00000001418	Glmp	0.67001
ENSMUSG00000056121	Fez2	0.668997
ENSMUSG00000085700	Hbb-bh0	0.668167
ENSMUSG00000041697	Cox6a1	0.667793
ENSMUSG00000024610	Cd74	0.667651
ENSMUSG00000027002	Nckap1	0.665364
ENSMUSG00000026353	Ubxn4	0.664098
ENSMUSG00000032867	Fbxw8	0.662103
ENSMUSG00000025142	Aspscr1	0.656459
ENSMUSG00000052187	Hbb-y	0.656137
ENSMUSG00000034974	Dapk3	0.65421
ENSMUSG00000025533	Asl	0.652678
ENSMUSG00000042073	Abhd14b	0.652446
ENSMUSG00000031216	Stard8	0.651657
ENSMUSG00000003444	Med29	0.651605
ENSMUSG00000038527	C1rl	0.651604
ENSMUSG00000025428	Atp5a1	0.650847
ENSMUSG00000024782	Ak3	0.649845
ENSMUSG00000044734	Serpinb1a	0.649325
ENSMUSG00000006360	Crip1	0.649315
ENSMUSG00000025268	Maged2	0.64902
ENSMUSG00000073982	Rhog	0.648249
ENSMUSG00000027610	Gss	0.647892
ENSMUSG00000016256	Ctsz	0.646456
ENSMUSG00000025157	Zdhhc16	0.646
ENSMUSG00000035504	Reep6	0.645959
ENSMUSG00000056201	Cfl1	0.644793
ENSMUSG00000005124	Wisp1	0.643587
ENSMUSG00000059412	Fxyd2	0.642609
ENSMUSG00000054932	Afp	0.642156
ENSMUSG00000057531	Dtnbp1	0.642092
ENSMUSG00000032080	Apoa4	0.640987
ENSMUSG00000031818	Cox4i1	0.638316
ENSMUSG00000034371	Tkfc	0.637834
ENSMUSG00000052566	Hook2	0.637385
ENSMUSG00000036446	Lum	0.636783
ENSMUSG00000026532	Spta1	0.636718
ENSMUSG00000039878	Slc39a5	0.636496
ENSMUSG00000013701	Timm23	0.636226
ENSMUSG00000028757	Ddost	0.636139
ENSMUSG00000029175	Slc35f6	0.636039
ENSMUSG00000025504	Eps8l2	0.635764
ENSMUSG00000025486	Sirt3	0.635464
ENSMUSG00000057948	Unc13d	0.635346
ENSMUSG00000060716	Plekhh1	0.634768
ENSMUSG00000057666	Gapdh	0.634746
ENSMUSG00000050708	Ftl1	0.632122
ENSMUSG00000000154	Slc22a18	0.631453
ENSMUSG00000040998	Npnt	0.631443
ENSMUSG00000029161	Cgref1	0.63135
ENSMUSG00000026043	Col3a1	0.630649
ENSMUSG00000026621	2023-03-01	0.629603
ENSMUSG00000035478	Mbd3	0.628566
ENSMUSG00000031844	Hsd17b2	0.628356
ENSMUSG00000027317	Ppp1r14d	0.627282
ENSMUSG00000042729	Wdr74	0.626087
ENSMUSG00000003868	Ruvbl2	0.625937
ENSMUSG00000004038	Gstm3	0.625689
ENSMUSG00000025068	Gsto1	0.625427
ENSMUSG00000041445	Mmrn2	0.624615
ENSMUSG00000021998	Lcp1	0.623861
ENSMUSG00000003814	Calr	0.623601
ENSMUSG00000019929	Dcn	0.623416
ENSMUSG00000029470	P2rx4	0.623372
ENSMUSG00000027750	Postn	0.623201
ENSMUSG00000063018	2010204K13Rik	0.622114
ENSMUSG00000025532	Crcp	0.622008
ENSMUSG00000032519	Slc25a38	0.621789
ENSMUSG00000035459	Stab2	0.621517
ENSMUSG00000024014	Pim1	0.620432
ENSMUSG00000053898	Ech1	0.619883
ENSMUSG00000053460	Ggcx	0.619737
ENSMUSG00000045282	Tmem86b	0.619464
ENSMUSG00000029575	Mmab	0.619318
ENSMUSG00000052821	Cysltr1	0.619073
ENSMUSG00000027230	Creb3l1	0.618374
ENSMUSG00000034930	Rtkn	0.618038
ENSMUSG00000005378	Bud23	0.616653
ENSMUSG00000027406	Idh3b	0.616323
ENSMUSG00000048583	Igf2	0.616091
ENSMUSG00000020792	Exoc7	0.615658
ENSMUSG00000033021	Gmppa	0.615655
ENSMUSG00000035268	Pkig	0.615343
ENSMUSG00000020258	Glyctk	0.615332
ENSMUSG00000022122	Ednrb	0.615242
ENSMUSG00000030630	Fah	0.615138
ENSMUSG00000031387	Renbp	0.614423
ENSMUSG00000062729	Ppox	0.613754
ENSMUSG00000043964	Orai3	0.61348
ENSMUSG00000040600	Eps8l3	0.61343
ENSMUSG00000032014	Oaf	0.612819
ENSMUSG00000066233	Tmem42	0.611899
ENSMUSG00000037664	Cdkn1c	0.611309
ENSMUSG00000049858	Suox	0.610951
ENSMUSG00000055681	Cope	0.610397
ENSMUSG00000001415	Smg5	0.610245
ENSMUSG00000045658	Pid1	0.610232
ENSMUSG00000023045	Soat2	0.609846
ENSMUSG00000002326	Gmpr2	0.609515
ENSMUSG00000030678	Maz	0.609402
ENSMUSG00000040219	Ttc12	0.608985
ENSMUSG00000034278	Dnajc17	0.608906
ENSMUSG00000035242	Oaz1	0.608587
ENSMUSG00000029843	Slc13a4	0.60841
ENSMUSG00000026295	Spp2	0.60831
ENSMUSG00000019478	Rab4a	0.608204
ENSMUSG00000039263	Npepl1	0.607338
ENSMUSG00000061859	Patj	0.607326
ENSMUSG00000032060	Cryab	0.606625
ENSMUSG00000028973	Abcb8	0.605328
ENSMUSG00000031891	Hsd11b2	0.605091
ENSMUSG00000021033	Gstz1	0.605091
ENSMUSG00000027498	Cstf1	0.60501
ENSMUSG00000000876	Pxmp4	0.604749
ENSMUSG00000028910	Mecr	0.604327
ENSMUSG00000031845	Bco1	0.604269
ENSMUSG00000078812	Eif5a	0.604182
ENSMUSG00000026029	Casp8	0.603705
ENSMUSG00000024571	Gm16286	0.603519
ENSMUSG00000046070	Igfals	0.60314
ENSMUSG00000010358	Ifi35	0.602723
ENSMUSG00000038895	Zfp653	0.60114
ENSMUSG00000036606	Plxnb2	0.600555
ENSMUSG00000064068	Mtx1	0.599769
ENSMUSG00000038695	Josd2	0.599332
ENSMUSG00000020733	Slc9a3r1	0.599211
ENSMUSG00000030214	Plbd1	0.59916
ENSMUSG00000002458	Rgs19	0.595854
ENSMUSG00000030587	2200002D01Rik	0.595692
ENSMUSG00000060591	Ifitm2	0.595597
ENSMUSG00000036718	Micall2	0.595515
ENSMUSG00000018672	Copz2	0.595172
ENSMUSG00000034853	Acot11	0.594643
ENSMUSG00000005161	Prdx2	0.593349
ENSMUSG00000029156	Sgcb	0.592907
ENSMUSG00000037740	Mrps26	0.592554
ENSMUSG00000028797	Tmem234	0.592135
ENSMUSG00000028969	Cdk5	0.591317
ENSMUSG00000030762	Aqp8	0.590854
ENSMUSG00000035566	Pcdh17	0.59017
ENSMUSG00000074364	Ehd2	0.58928
ENSMUSG00000040722	Scamp5	0.588379
ENSMUSG00000017774	Myo1c	0.586366
ENSMUSG00000002944	Cd36	0.58624
ENSMUSG00000028700	Pomgnt1	0.585288
ENSMUSG00000049493	Pls1	0.585167
ENSMUSG00000038224	Serpinf2	0.584999
ENSMUSG00000031740	Mmp2	0.584439
ENSMUSG00000021646	Mccc2	0.584332
ENSMUSG00000005681	Apoa2	0.584198
ENSMUSG00000024381	Bin1	0.58418
ENSMUSG00000032369	Plscr1	0.58391
ENSMUSG00000032083	Apoa1	0.583687
ENSMUSG00000055720	Ubl7	0.581569
ENSMUSG00000019539	Rcn3	0.581515
ENSMUSG00000025075	Habp2	0.581393
ENSMUSG00000029718	Pcolce	0.581206
ENSMUSG00000022401	Xpnpep3	0.581073
ENSMUSG00000071711	Mpst	0.581
ENSMUSG00000032309	Fbxo22	0.580877
ENSMUSG00000090213	Tmem189	0.580116
ENSMUSG00000043501	Lgals2	0.579844
ENSMUSG00000025403	Shmt2	0.579632
ENSMUSG00000032590	Apeh	0.579414
ENSMUSG00000006369	Fbln1	0.579313
ENSMUSG00000045377	Tmem88	0.579019
ENSMUSG00000027642	Rpn2	0.57862
ENSMUSG00000034918	Cdhr2	0.577662
ENSMUSG00000045128	Rpl18a	0.577439
ENSMUSG00000022407	Adsl	0.57619
ENSMUSG00000020163	Uqcr11	0.575745
ENSMUSG00000019433	Gipc1	0.575524
ENSMUSG00000025393	Atp5b	0.573404
ENSMUSG00000024870	Rab1b	0.573173
ENSMUSG00000020849	Ywhae	0.572823
ENSMUSG00000024661	Fth1	0.572764
ENSMUSG00000044468	Fam46c	0.572393
ENSMUSG00000025155	Dus1l	0.571519
ENSMUSG00000039041	Adrm1	0.570972
ENSMUSG00000026175	Vil1	0.570955
ENSMUSG00000024892	Pcx	0.570188
ENSMUSG00000055322	Tns1	0.569689
ENSMUSG00000034993	Vat1	0.56956
ENSMUSG00000032554	Trf	0.569515
ENSMUSG00000029309	Sparcl1	0.569313
ENSMUSG00000035637	Grhpr	0.569276
ENSMUSG00000037706	Cd81	0.56905
ENSMUSG00000060419	Rps16-ps2	0.568954
ENSMUSG00000001827	Folr1	0.568118
ENSMUSG00000063600	Egfem1	0.567996
ENSMUSG00000063796	Slc22a8	0.567949
ENSMUSG00000026277	Stk25	0.56792
ENSMUSG00000016344	Ppdpf	0.56711
ENSMUSG00000026728	Vim	0.566798
ENSMUSG00000031782	Coq9	0.566728
ENSMUSG00000046417	Lrrc75a	0.56576
ENSMUSG00000023175	Bsg	0.565422
ENSMUSG00000037736	Limch1	0.565103
ENSMUSG00000037190	Cyb561d2	0.564833
ENSMUSG00000029534	St7	0.564735
ENSMUSG00000015668	Pdzd11	0.564269
ENSMUSG00000054641	Mmrn1	0.563747
ENSMUSG00000035493	Tgfbi	0.563739
ENSMUSG00000015291	Gdi1	0.56367
ENSMUSG00000000530	Acvrl1	0.563593
ENSMUSG00000026879	Gsn	0.563581
ENSMUSG00000003420	Fcgrt	0.562657
ENSMUSG00000020284	1810043G02Rik	0.562217
ENSMUSG00000034041	Lyl1	0.562168
ENSMUSG00000023991	Foxp4	0.561148
ENSMUSG00000069662	Marcks	0.561138
ENSMUSG00000029146	Snx17	0.559642
ENSMUSG00000068522	Aard	0.559394
ENSMUSG00000030352	Tspan9	0.559135
ENSMUSG00000075025	Gm10804	0.559017
ENSMUSG00000025270	Alas2	0.558909
ENSMUSG00000033916	Chmp2a	0.558879
ENSMUSG00000020150	Gamt	0.558246
ENSMUSG00000045038	Prkce	0.558202
ENSMUSG00000038828	Tmem214	0.558011
ENSMUSG00000001657	Hoxc8	0.557301
ENSMUSG00000015942	Gtf2ird2	0.556463
ENSMUSG00000021235	Coq6	0.556126
ENSMUSG00000003346	Abhd17a	0.555827
ENSMUSG00000057880	Abat	0.555467
ENSMUSG00000024132	Eci1	0.555435
ENSMUSG00000017950	Hnf4a	0.555359
ENSMUSG00000045281	Gpr20	0.554797
ENSMUSG00000032816	Igdcc4	0.554552
ENSMUSG00000031383	Dusp9	0.553981
ENSMUSG00000030946	Lhpp	0.553925
ENSMUSG00000035041	Creb3l3	0.553465
ENSMUSG00000040147	Maob	0.553377
ENSMUSG00000071713	Csf2rb	0.552793
ENSMUSG00000054690	Emcn	0.552096
ENSMUSG00000040413	Timd2	0.551874
ENSMUSG00000029103	Lrpap1	0.551501
ENSMUSG00000024787	Snx15	0.551239
ENSMUSG00000000149	Gna12	0.551229
ENSMUSG00000028800	Hdac1	0.55122
ENSMUSG00000003438	Timm50	0.55107
ENSMUSG00000002992	Apoc2	0.550815
ENSMUSG00000029122	Evc	0.550502
ENSMUSG00000092118	Fancf	0.550104
ENSMUSG00000034793	G6pc3	0.550077
ENSMUSG00000040385	Ppp1ca	0.549971
ENSMUSG00000059939	9430015G10Rik	0.549957
ENSMUSG00000029762	Akr1b8	0.549609
ENSMUSG00000001348	Acp5	0.549458
ENSMUSG00000038387	Rras	0.54932
ENSMUSG00000014959	Gorasp2	0.549246
ENSMUSG00000091705	H2-Q2	0.549163
ENSMUSG00000060703	Cd302	0.548966
ENSMUSG00000029556	Hnf1a	0.548877
ENSMUSG00000059775	Rps26-ps1	0.548427
ENSMUSG00000078762	Haus5	0.548395
ENSMUSG00000025228	Actr1a	0.54835
ENSMUSG00000040498	Igsf23	0.547261
ENSMUSG00000031402	Mpp1	0.547078
ENSMUSG00000021417	Eci2	0.546431
ENSMUSG00000044220	Nkx2-3	0.545915
ENSMUSG00000006519	Cyba	0.545757
ENSMUSG00000027931	Npr1	0.545518
ENSMUSG00000020522	Mfap3	0.545342
ENSMUSG00000033860	Fgg	0.54532
ENSMUSG00000025732	Mcrip2	0.544912
ENSMUSG00000023039	Krt7	0.54429
ENSMUSG00000005683	Cs	0.544135
ENSMUSG00000034258	Flvcr2	0.543689
ENSMUSG00000080268	Brms1	0.543624
ENSMUSG00000026965	Anapc2	0.543483
ENSMUSG00000022051	Bnip3l	0.542562
ENSMUSG00000037060	Cavin3	0.542255
ENSMUSG00000028127	Abcd3	0.54132
ENSMUSG00000082431	Tdpx-ps1	0.541155
ENSMUSG00000001285	Myg1	0.541064
ENSMUSG00000037936	Scarb1	0.540718
ENSMUSG00000053964	Lgals4	0.539228
ENSMUSG00000031825	Crispld2	0.539196
ENSMUSG00000003234	Abcf3	0.538952
ENSMUSG00000022371	Col14a1	0.538908
ENSMUSG00000039356	Exosc2	0.538081
ENSMUSG00000015474	Ppt2	0.538074
ENSMUSG00000020087	Tysnd1	0.537565
ENSMUSG00000044201	Cdc25c	0.537436
ENSMUSG00000035372	1810055G02Rik	0.536972
ENSMUSG00000020774	Aspa	0.536775
ENSMUSG00000108030	9530062K07Rik	0.536462
ENSMUSG00000021814	Anxa7	0.536342
ENSMUSG00000029047	Pex10	0.536173
ENSMUSG00000031486	Adgra2	0.536005
ENSMUSG00000027217	Tspan18	0.535779
ENSMUSG00000047867	Gimap6	0.535197
ENSMUSG00000061731	Ext1	0.534912
ENSMUSG00000030986	Dhx32	0.534831
ENSMUSG00000042642	Flad1	0.534602
ENSMUSG00000091387	Gcnt4	0.533307
ENSMUSG00000079478	Sssca1	0.533063
ENSMUSG00000033068	Entpd6	0.532028
ENSMUSG00000021023	1110008L16Rik	0.531921
ENSMUSG00000054469	Lclat1	0.531791
ENSMUSG00000029661	Col1a2	0.531056
ENSMUSG00000040808	S100g	0.530564
ENSMUSG00000010025	Aldh3a2	0.52915
ENSMUSG00000066026	Dhrs3	0.529108
ENSMUSG00000047635	2810006K23Rik	0.528845
ENSMUSG00000024780	Cdc37l1	0.528453
ENSMUSG00000034931	Dhx8	0.528224
ENSMUSG00000046997	Spsb4	0.528141
ENSMUSG00000002227	Mov10	0.528055
ENSMUSG00000003429	Rps11	0.528042
ENSMUSG00000071078	Nr2c2ap	0.527914
ENSMUSG00000039050	Osbpl2	0.527881
ENSMUSG00000058886	Deaf1	0.52774
ENSMUSG00000020268	Lyrm7	0.526481
ENSMUSG00000053560	Ier2	0.526441
ENSMUSG00000028992	Nmnat1	0.526361
ENSMUSG00000001802	Lrp3	0.526029
ENSMUSG00000064267	Hvcn1	0.525216
ENSMUSG00000057777	Mab21l2	0.524901
ENSMUSG00000021947	Cryl1	0.524258
ENSMUSG00000029174	Tbc1d1	0.523827
ENSMUSG00000033585	Ndn	0.523707
ENSMUSG00000057895	Zfp105	0.523693
ENSMUSG00000050737	Ptges	0.523568
ENSMUSG00000030217	Art4	0.523514
ENSMUSG00000071178	Serpina1b	0.523385
ENSMUSG00000032553	Srprb	0.52291
ENSMUSG00000003423	Pih1d1	0.522466
ENSMUSG00000034709	Ppp1r21	0.522387
ENSMUSG00000029790	Cep41	0.522343
ENSMUSG00000036989	Trim3	0.522298
ENSMUSG00000025217	Btrc	0.522137
ENSMUSG00000000555	Itga5	0.521974
ENSMUSG00000022178	Ajuba	0.521484
ENSMUSG00000025243	Slc6a20b	0.521003
ENSMUSG00000025816	Sec61a2	0.520953
ENSMUSG00000056162	Cndp1	0.520909
ENSMUSG00000024387	Csnk2b	0.520844
ENSMUSG00000034902	Pip5k1c	0.520751
ENSMUSG00000034911	Ushbp1	0.520312
ENSMUSG00000032215	Rsl24d1	0.520061
ENSMUSG00000041571	Selenow	0.519645
ENSMUSG00000025103	Btbd1	0.519568
ENSMUSG00000030881	Arfip2	0.519162
ENSMUSG00000021048	Mthfd1	0.519149
ENSMUSG00000015149	Sirt2	0.518919
ENSMUSG00000029838	Ptn	0.518821
ENSMUSG00000040699	Limd2	0.518762
ENSMUSG00000038416	Cdc16	0.518558
ENSMUSG00000038217	Tlcd2	0.517881
ENSMUSG00000031162	Gata1	0.51744
ENSMUSG00000036898	Zfp157	0.517341
ENSMUSG00000093674	Rpl41	0.517187
ENSMUSG00000020780	Srp68	0.51717
ENSMUSG00000041237	Pklr	0.516787
ENSMUSG00000021036	Sptlc2	0.516404
ENSMUSG00000022551	Cyc1	0.515621
ENSMUSG00000049422	Chchd10	0.51559
ENSMUSG00000017264	Exosc10	0.5155
ENSMUSG00000011008	Mcoln2	0.515159
ENSMUSG00000050147	F2rl3	0.515121
ENSMUSG00000032295	Man2c1	0.515088
ENSMUSG00000028673	Fuca1	0.514278
ENSMUSG00000018339	Gpx3	0.513659
ENSMUSG00000028064	Sema4a	0.513582
ENSMUSG00000082682	Gm15349	0.51335
ENSMUSG00000054435	Gimap4	0.51335
ENSMUSG00000058952	Cfi	0.512966
ENSMUSG00000052217	Hbb-bh1	0.512872
ENSMUSG00000029119	Man2b2	0.512552
ENSMUSG00000041515	Irf8	0.512131
ENSMUSG00000028607	Cpt2	0.511367
ENSMUSG00000090919	Pabpc4l	0.511244
ENSMUSG00000041623	D11Wsu47e	0.510968
ENSMUSG00000025499	Hras	0.510587
ENSMUSG00000043085	Tmem82	0.510557
ENSMUSG00000002017	Fam98a	0.510028
ENSMUSG00000024404	Riok3	0.50967
ENSMUSG00000013593	Ndufs2	0.508734
ENSMUSG00000040048	Ndufb10	0.508446
ENSMUSG00000037275	Gemin5	0.508372
ENSMUSG00000078652	Psme3	0.508282
ENSMUSG00000019437	Tlcd1	0.50823
ENSMUSG00000061947	Serpina10	0.508154
ENSMUSG00000020053	Igf1	0.507716
ENSMUSG00000069919	Hba-a1	0.507518
ENSMUSG00000030611	Mrps11	0.507208
ENSMUSG00000059363	Fxn	0.507165
ENSMUSG00000023043	Krt18	0.507007
ENSMUSG00000035237	Lcat	0.506993
ENSMUSG00000026207	Speg	0.506298
ENSMUSG00000038298	Pdzk1	0.506286
ENSMUSG00000029233	Srd5a3	0.506134
ENSMUSG00000020107	Anapc16	0.505902
ENSMUSG00000036904	Fzd8	0.505605
ENSMUSG00000002105	Slc39a13	0.505016
ENSMUSG00000019428	Fkbp8	0.504871
ENSMUSG00000036775	Decr2	0.503588
ENSMUSG00000043241	Upf2	0.503479
ENSMUSG00000027907	S100a11	0.503058
ENSMUSG00000046186	Cd109	0.503013
ENSMUSG00000086316	Nbdy	0.502406
ENSMUSG00000023971	Rrp36	0.502148
ENSMUSG00000040462	Os9	0.501994
ENSMUSG00000063808	Gpatch1	0.501712
ENSMUSG00000006024	Napa	0.501225
ENSMUSG00000097048	1600020E01Rik	0.500528
ENSMUSG00000028356	Ambp	0.500302
ENSMUSG00000006728	Cdk4	0.500015
ENSMUSG00000046814	Gchfr	0.49997
ENSMUSG00000074261	Erich4	0.499882
ENSMUSG00000039254	Pomt1	0.499778
ENSMUSG00000059326	Csf2ra	0.499588
ENSMUSG00000050212	Eva1b	0.499568
ENSMUSG00000020388	Pdlim4	-0.499585
ENSMUSG00000055531	Cpsf6	-0.499737
ENSMUSG00000023079	Gtf2ird1	-0.499961
ENSMUSG00000034216	Vps18	-0.500551
ENSMUSG00000020156	Mum1	-0.500746
ENSMUSG00000022378	Fam49b	-0.501025
ENSMUSG00000042606	Hirip3	-0.501339
ENSMUSG00000022383	Ppara	-0.501637
ENSMUSG00000037316	Bag4	-0.501687
ENSMUSG00000038437	Mllt6	-0.501713
ENSMUSG00000026743	Mllt10	-0.501758
ENSMUSG00000033159	Cnppd1	-0.501884
ENSMUSG00000033392	Clasp2	-0.502201
ENSMUSG00000025880	Smad7	-0.502257
ENSMUSG00000032115	Hyou1	-0.502469
ENSMUSG00000026196	Bard1	-0.50251
ENSMUSG00000016526	Dyrk3	-0.502898
ENSMUSG00000023286	Ube2j2	-0.503295
ENSMUSG00000048285	Frmd6	-0.504079
ENSMUSG00000046546	Fam43a	-0.504425
ENSMUSG00000040875	Osbpl10	-0.505046
ENSMUSG00000041408	Wapl	-0.505247
ENSMUSG00000052957	Gas1	-0.505306
ENSMUSG00000024286	Ccny	-0.505329
ENSMUSG00000032228	Tcf12	-0.505707
ENSMUSG00000024143	Rhoq	-0.506155
ENSMUSG00000037876	Jmjd1c	-0.506208
ENSMUSG00000058388	Phtf1	-0.506825
ENSMUSG00000045576	St7l	-0.507333
ENSMUSG00000038374	Rbm8a	-0.507365
ENSMUSG00000034908	Sidt2	-0.50771
ENSMUSG00000022415	Syngr1	-0.507854
ENSMUSG00000049323	Smcr8	-0.507896
ENSMUSG00000025921	Rdh10	-0.507958
ENSMUSG00000026788	Zbtb43	-0.508073
ENSMUSG00000029686	Cul1	-0.508152
ENSMUSG00000031781	Ciapin1	-0.508378
ENSMUSG00000058440	Nrf1	-0.508583
ENSMUSG00000066324	Impad1	-0.508664
ENSMUSG00000025958	Creb1	-0.509582
ENSMUSG00000038733	Wdr26	-0.509742
ENSMUSG00000065100	Gm26132	-0.510072
ENSMUSG00000023852	Chd1	-0.510736
ENSMUSG00000054766	Set	-0.511229
ENSMUSG00000023169	Slc38a1	-0.511585
ENSMUSG00000029328	Hnrnpdl	-0.512018
ENSMUSG00000014907	Naf1	-0.512117
ENSMUSG00000025612	Bach1	-0.512654
ENSMUSG00000022801	Lrch3	-0.512713
ENSMUSG00000046032	Snx12	-0.51283
ENSMUSG00000028522	Mier1	-0.513259
ENSMUSG00000070738	Dgkd	-0.513457
ENSMUSG00000028580	Pum1	-0.514048
ENSMUSG00000043639	Rbm20	-0.514211
ENSMUSG00000090673	Gm340	-0.514396
ENSMUSG00000029538	Srsf9	-0.514519
ENSMUSG00000021264	Yy1	-0.514894
ENSMUSG00000021945	Zmym2	-0.515763
ENSMUSG00000052144	Ppp4r2	-0.516025
ENSMUSG00000029149	Krtcap3	-0.516095
ENSMUSG00000032612	Usp4	-0.516418
ENSMUSG00000016262	Sertad4	-0.516819
ENSMUSG00000020393	Kremen1	-0.51695
ENSMUSG00000055980	Irs1	-0.517762
ENSMUSG00000106320	Gm42992	-0.518331
ENSMUSG00000035632	Cnot3	-0.518927
ENSMUSG00000042155	Klhl23	-0.519138
ENSMUSG00000028034	Fubp1	-0.519295
ENSMUSG00000022812	Gsk3b	-0.519672
ENSMUSG00000024527	Afg3l2	-0.519708
ENSMUSG00000020700	Map3k3	-0.519709
ENSMUSG00000057133	Chd6	-0.520633
ENSMUSG00000062075	Lmnb2	-0.521155
ENSMUSG00000031770	Herpud1	-0.521659
ENSMUSG00000033953	Ppp3r1	-0.521908
ENSMUSG00000058835	Abi1	-0.522046
ENSMUSG00000000902	Smarcb1	-0.522067
ENSMUSG00000005506	Celf1	-0.52259
ENSMUSG00000048756	Foxo3	-0.522749
ENSMUSG00000004319	Clcn3	-0.522951
ENSMUSG00000070565	Rasal2	-0.523257
ENSMUSG00000032560	Dnajc13	-0.52423
ENSMUSG00000042272	Sestd1	-0.524736
ENSMUSG00000020743	Mif4gd	-0.524824
ENSMUSG00000022462	Slc38a2	-0.525672
ENSMUSG00000056145	AI504432	-0.526018
ENSMUSG00000029817	Tra2a	-0.526661
ENSMUSG00000053094	Tmem248	-0.526805
ENSMUSG00000028089	Chd1l	-0.526968
ENSMUSG00000038550	Ciart	-0.527069
ENSMUSG00000014668	Chfr	-0.527405
ENSMUSG00000000708	Kat2b	-0.527749
ENSMUSG00000032688	Malt1	-0.528236
ENSMUSG00000055024	Ep300	-0.528426
ENSMUSG00000014349	Ube2z	-0.52846
ENSMUSG00000064127	Med14	-0.528585
ENSMUSG00000022265	Ank	-0.528636
ENSMUSG00000021559	Dapk1	-0.529012
ENSMUSG00000029229	Chic2	-0.530839
ENSMUSG00000044950	Pwwp2a	-0.531996
ENSMUSG00000102257	Gm37649	-0.53219
ENSMUSG00000025776	Crispld1	-0.532455
ENSMUSG00000037300	Ttc13	-0.533006
ENSMUSG00000048277	Syngr2	-0.533026
ENSMUSG00000022710	Usp7	-0.533059
ENSMUSG00000020611	Gna13	-0.533329
ENSMUSG00000020248	Nfyb	-0.534323
ENSMUSG00000045103	Dmd	-0.534401
ENSMUSG00000029403	Cdkl2	-0.535425
ENSMUSG00000085795	Zfp703	-0.535438
ENSMUSG00000018446	C1qbp	-0.535591
ENSMUSG00000031652	N4bp1	-0.535784
ENSMUSG00000022420	Dnal4	-0.537482
ENSMUSG00000048668	Rhno1	-0.537687
ENSMUSG00000072969	Armcx5	-0.537941
ENSMUSG00000032883	Acsl3	-0.538524
ENSMUSG00000021109	Hif1a	-0.539177
ENSMUSG00000027285	Haus2	-0.540181
ENSMUSG00000048752	Prss50	-0.540299
ENSMUSG00000033326	Kdm4a	-0.540862
ENSMUSG00000040289	Hey1	-0.540929
ENSMUSG00000029283	Cdc7	-0.540941
ENSMUSG00000027651	Rprd1b	-0.540944
ENSMUSG00000032059	Alg9	-0.542109
ENSMUSG00000002741	Ykt6	-0.544334
ENSMUSG00000019189	Rnf145	-0.54493
ENSMUSG00000037526	Atg14	-0.545094
ENSMUSG00000028917	Plekhm2	-0.545766
ENSMUSG00000049287	Iba57	-0.546858
ENSMUSG00000034120	Srsf2	-0.54721
ENSMUSG00000044216	Kcnj4	-0.547484
ENSMUSG00000033411	Ctdspl2	-0.547724
ENSMUSG00000034485	Uaca	-0.54782
ENSMUSG00000031074	Fgf3	-0.547892
ENSMUSG00000062822	4833420G17Rik	-0.548529
ENSMUSG00000029179	Zcchc4	-0.549224
ENSMUSG00000086944	Gm15859	-0.549561
ENSMUSG00000037010	Apln	-0.550079
ENSMUSG00000008489	Elavl2	-0.551836
ENSMUSG00000075327	Zbtb2	-0.55287
ENSMUSG00000050965	Prkca	-0.554563
ENSMUSG00000069565	Dazap1	-0.555096
ENSMUSG00000104503	Gm37738	-0.555382
ENSMUSG00000025949	Pikfyve	-0.5573
ENSMUSG00000025997	Ikzf2	-0.558852
ENSMUSG00000035293	G2e3	-0.558916
ENSMUSG00000051934	Spats2	-0.559258
ENSMUSG00000002083	Bbc3	-0.55955
ENSMUSG00000026103	Gls	-0.559597
ENSMUSG00000024472	Dcp2	-0.559616
ENSMUSG00000024590	Lmnb1	-0.560299
ENSMUSG00000048677	Tpcn2	-0.560406
ENSMUSG00000020454	Eif4enif1	-0.560942
ENSMUSG00000021816	Ppp3cb	-0.56126
ENSMUSG00000028173	Wls	-0.562183
ENSMUSG00000021147	Wdr37	-0.564226
ENSMUSG00000038544	Inip	-0.566779
ENSMUSG00000038372	Gmds	-0.567756
ENSMUSG00000031310	Zmym3	-0.567917
ENSMUSG00000044221	Grsf1	-0.568521
ENSMUSG00000036779	Papd5	-0.569282
ENSMUSG00000024968	Rcor2	-0.570839
ENSMUSG00000061904	Slc25a3	-0.574809
ENSMUSG00000041852	Tcf20	-0.575167
ENSMUSG00000062175	Tgif2	-0.575176
ENSMUSG00000031715	Smarca5	-0.575493
ENSMUSG00000075012	Fjx1	-0.575966
ENSMUSG00000001436	Slc19a1	-0.576274
ENSMUSG00000027663	Zmat3	-0.576845
ENSMUSG00000041837	Pdcd7	-0.577878
ENSMUSG00000038563	Efl1	-0.578042
ENSMUSG00000018572	Phf23	-0.578684
ENSMUSG00000028873	Cdca8	-0.581093
ENSMUSG00000000078	Klf6	-0.581565
ENSMUSG00000026556	Vangl2	-0.581761
ENSMUSG00000002489	Tiam1	-0.581966
ENSMUSG00000025580	Eif4a3	-0.58213
ENSMUSG00000020021	Fgd6	-0.582835
ENSMUSG00000036620	Mgat4b	-0.583862
ENSMUSG00000020015	Cdk17	-0.584489
ENSMUSG00000079487	Med12	-0.585977
ENSMUSG00000045176	Borcs6	-0.586033
ENSMUSG00000028126	Pip5k1a	-0.58711
ENSMUSG00000040363	Bcor	-0.587116
ENSMUSG00000007872	Id3	-0.588399
ENSMUSG00000040620	Dhx33	-0.589859
ENSMUSG00000028483	Snapc3	-0.590119
ENSMUSG00000021400	Wrnip1	-0.590377
ENSMUSG00000021532	Fastkd3	-0.590508
ENSMUSG00000032384	Csnk1g1	-0.59066
ENSMUSG00000071226	Cecr2	-0.591112
ENSMUSG00000030590	Fam98c	-0.591206
ENSMUSG00000022314	Rad21	-0.591439
ENSMUSG00000033658	Ddx19b	-0.59303
ENSMUSG00000047777	Phf13	-0.593291
ENSMUSG00000041132	N4bp2l1	-0.594373
ENSMUSG00000041926	Rnpep	-0.596237
ENSMUSG00000032601	Prkar2a	-0.597337
ENSMUSG00000085438	1700020I14Rik	-0.597808
ENSMUSG00000029859	Epha1	-0.598988
ENSMUSG00000069255	Dusp22	-0.599153
ENSMUSG00000061119	Prcp	-0.599675
ENSMUSG00000033902	Mapkbp1	-0.599921
ENSMUSG00000040811	Eml2	-0.600748
ENSMUSG00000020458	Rtn4	-0.60212
ENSMUSG00000026238	Ptma	-0.604244
ENSMUSG00000029438	Bcl7a	-0.60439
ENSMUSG00000036442	Thap11	-0.605293
ENSMUSG00000002297	Dbf4	-0.605304
ENSMUSG00000032030	Cul5	-0.607202
ENSMUSG00000027203	Dut	-0.607432
ENSMUSG00000047514	Tspyl1	-0.607775
ENSMUSG00000068917	Clk2	-0.608108
ENSMUSG00000021636	Marveld2	-0.609381
ENSMUSG00000049878	Rlf	-0.609418
ENSMUSG00000032097	Ddx6	-0.610173
ENSMUSG00000074088	Snrnp40	-0.611078
ENSMUSG00000020257	Wdr82	-0.61297
ENSMUSG00000059474	Mbtd1	-0.614125
ENSMUSG00000019878	Hsf2	-0.615148
ENSMUSG00000037905	Bri3bp	-0.61558
ENSMUSG00000040746	Rnf167	-0.616214
ENSMUSG00000001270	Ckb	-0.619821
ENSMUSG00000000776	Polr3d	-0.623967
ENSMUSG00000041781	Cpsf2	-0.627363
ENSMUSG00000001300	Efnb2	-0.629001
ENSMUSG00000032563	Mrpl3	-0.629851
ENSMUSG00000000600	Krit1	-0.634176
ENSMUSG00000026034	Clk1	-0.636063
ENSMUSG00000021113	Snapc1	-0.640108
ENSMUSG00000038893	Fam117a	-0.640623
ENSMUSG00000036478	Btg1	-0.646531
ENSMUSG00000030231	Plekha5	-0.648452
ENSMUSG00000026790	Odf2	-0.656696
ENSMUSG00000047604	Frat2	-0.67067
ENSMUSG00000044948	Cfap43	-0.677928
ENSMUSG00000037808	Fam76b	-0.708554
ENSMUSG00000021645	Smn1	-0.724137
ENSMUSG00000029265	Dr1	-0.736583
ENSMUSG00000015023	Ddx19a	-0.736979

## Sheet: Pearson_D Yolk Sac
Pearson_D
ensemblid	mgi_symbol	Pearson_Corr
ENSMUSG00000024309	Pfdn6	0.768854
ENSMUSG00000006179	Prss16	0.74299
ENSMUSG00000075419	Dolk	0.733611
ENSMUSG00000047037	Nipa1	0.733501
ENSMUSG00000032399	Rpl4	0.730173
ENSMUSG00000001420	Tmem79	0.724953
ENSMUSG00000023345	Poc1a	0.718808
ENSMUSG00000035769	Xylb	0.71643
ENSMUSG00000045954	Cavin2	0.707034
ENSMUSG00000041143	Tmco4	0.706038
ENSMUSG00000003970	Rpl8	0.705868
ENSMUSG00000022452	Smdt1	0.704506
ENSMUSG00000034341	Wbp2	0.702074
ENSMUSG00000010936	Vac14	0.70003
ENSMUSG00000020553	Pctp	0.699698
ENSMUSG00000024335	Brd2	0.697793
ENSMUSG00000037134	Prmt9	0.697691
ENSMUSG00000018459	Slc13a3	0.696415
ENSMUSG00000070426	Rnf121	0.6934
ENSMUSG00000062054	Iah1	0.690041
ENSMUSG00000076441	Ass1	0.684079
ENSMUSG00000023827	Agpat4	0.680207
ENSMUSG00000032081	Apoc3	0.678718
ENSMUSG00000042198	Chchd7	0.674344
ENSMUSG00000056220	Pla2g4a	0.673422
ENSMUSG00000040952	Rps19	0.669017
ENSMUSG00000047238	Mageh1	0.668983
ENSMUSG00000001440	Kpnb1	0.667709
ENSMUSG00000015759	Cnih1	0.667563
ENSMUSG00000053929	Cyhr1	0.66478
ENSMUSG00000002778	Kdelr1	0.661916
ENSMUSG00000026792	Lrsam1	0.661839
ENSMUSG00000024130	Abca3	0.6613
ENSMUSG00000058569	Tmed9	0.661103
ENSMUSG00000020778	Ten1	0.660962
ENSMUSG00000006301	Tmbim1	0.660066
ENSMUSG00000026205	Slc23a3	0.659436
ENSMUSG00000005374	Tbl2	0.65699
ENSMUSG00000024925	Rnaseh2c	0.655271
ENSMUSG00000037260	Hgsnat	0.654843
ENSMUSG00000091993	B930036N10Rik	0.654817
ENSMUSG00000038690	Atp5j2	0.653044
ENSMUSG00000025381	Cnpy2	0.651644
ENSMUSG00000021226	Acot2	0.651312
ENSMUSG00000022435	Upk3a	0.651261
ENSMUSG00000011832	Evi5l	0.650756
ENSMUSG00000060152	Pop5	0.649801
ENSMUSG00000035561	Aldh1b1	0.649108
ENSMUSG00000024386	Proc	0.648436
ENSMUSG00000054277	Arfgap3	0.64774
ENSMUSG00000069117	Gm10260	0.647571
ENSMUSG00000028470	Hint2	0.647315
ENSMUSG00000020308	Tpgs1	0.645939
ENSMUSG00000055312	Them7	0.645711
ENSMUSG00000064363	mt-Nd4	0.645349
ENSMUSG00000029499	Pxmp2	0.642864
ENSMUSG00000026889	Rbm18	0.641864
ENSMUSG00000074793	Hspa12b	0.641801
ENSMUSG00000007613	Tgfbr1	0.64141
ENSMUSG00000017765	Slc12a4	0.641013
ENSMUSG00000031838	Ifi30	0.640418
ENSMUSG00000000605	Clcn4	0.640304
ENSMUSG00000034354	Mtmr3	0.640023
ENSMUSG00000067274	Rplp0	0.639567
ENSMUSG00000031378	Abcd1	0.636951
ENSMUSG00000021497	Txndc15	0.636043
ENSMUSG00000059534	Uqcr10	0.635731
ENSMUSG00000029394	Cdk2ap1	0.635617
ENSMUSG00000027304	Rtf1	0.634833
ENSMUSG00000022761	Lztr1	0.634287
ENSMUSG00000040883	Tmem205	0.634114
ENSMUSG00000034707	Gns	0.633059
ENSMUSG00000033170	Card10	0.633005
ENSMUSG00000000399	Ndufa9	0.632979
ENSMUSG00000015217	Hmgb3	0.631256
ENSMUSG00000006342	Susd2	0.630173
ENSMUSG00000053565	Eif3k	0.630124
ENSMUSG00000031400	G6pdx	0.62855
ENSMUSG00000061808	Ttr	0.62843
ENSMUSG00000040511	Pvr	0.628064
ENSMUSG00000023031	Cela1	0.627802
ENSMUSG00000009291	Pttg1ip	0.62734
ENSMUSG00000025260	Hsd17b10	0.626884
ENSMUSG00000071547	Nt5dc2	0.626763
ENSMUSG00000059820	AU019823	0.626088
ENSMUSG00000041720	Pi4ka	0.625714
ENSMUSG00000022131	Gpr180	0.6257
ENSMUSG00000024535	Snx24	0.625388
ENSMUSG00000034813	Grip1	0.624838
ENSMUSG00000016637	Ift27	0.624529
ENSMUSG00000022560	Slc52a2	0.624438
ENSMUSG00000030335	Mrpl51	0.624378
ENSMUSG00000044167	Foxo1	0.624137
ENSMUSG00000020956	Dtd2	0.623928
ENSMUSG00000046352	Gjb2	0.623871
ENSMUSG00000034126	Pomt2	0.623117
ENSMUSG00000098187	Gm8927	0.621166
ENSMUSG00000022516	Nudt16l1	0.620749
ENSMUSG00000034449	Dhrs11	0.620233
ENSMUSG00000041488	Stx3	0.620188
ENSMUSG00000025278	Flnb	0.620135
ENSMUSG00000031388	Naa10	0.619536
ENSMUSG00000071650	Ganab	0.618515
ENSMUSG00000015652	Steap1	0.617794
ENSMUSG00000069729	Arid1b	0.617141
ENSMUSG00000030407	Qpctl	0.616315
ENSMUSG00000023262	Acy1	0.616275
ENSMUSG00000073702	Rpl31	0.616015
ENSMUSG00000020708	Psmc5	0.61594
ENSMUSG00000058594	Fbxo18	0.615176
ENSMUSG00000027233	Patl2	0.614405
ENSMUSG00000042228	Lyn	0.613381
ENSMUSG00000036299	BC031181	0.613326
ENSMUSG00000028049	Scamp3	0.612455
ENSMUSG00000022149	C9	0.612046
ENSMUSG00000041936	Agrn	0.61202
ENSMUSG00000086567	Gm2830	0.611265
ENSMUSG00000022090	Pdlim2	0.611126
ENSMUSG00000031967	Afg3l1	0.611124
ENSMUSG00000002885	Adgre5	0.610899
ENSMUSG00000028099	Polr3c	0.610319
ENSMUSG00000036751	Cox6b1	0.60972
ENSMUSG00000025507	Pidd1	0.609566
ENSMUSG00000038286	Bphl	0.609566
ENSMUSG00000017716	Birc5	0.609017
ENSMUSG00000024446	Rpp21	0.608362
ENSMUSG00000038429	Usp5	0.607855
ENSMUSG00000078813	Leng1	0.607847
ENSMUSG00000007338	Mrpl49	0.607447
ENSMUSG00000016481	Cr1l	0.6074
ENSMUSG00000022956	Atp5o	0.606814
ENSMUSG00000041453	Rpl21	0.606425
ENSMUSG00000002768	Mea1	0.605984
ENSMUSG00000027712	Anxa5	0.605507
ENSMUSG00000032121	Tmem218	0.605215
ENSMUSG00000019579	Mydgf	0.60507
ENSMUSG00000025196	Cpn1	0.604958
ENSMUSG00000001473	Tubb6	0.604861
ENSMUSG00000062980	Cped1	0.604482
ENSMUSG00000022544	Eef2kmt	0.604394
ENSMUSG00000019710	Mrpl24	0.604391
ENSMUSG00000028307	Aldob	0.603985
ENSMUSG00000037933	Bicd2	0.603373
ENSMUSG00000026211	Obsl1	0.602642
ENSMUSG00000022780	Meltf	0.602592
ENSMUSG00000037525	Bcdin3d	0.60222
ENSMUSG00000015290	Ubl4a	0.601611
ENSMUSG00000020166	Cnot2	0.601554
ENSMUSG00000036820	Amdhd2	0.601357
ENSMUSG00000048175	Asb8	0.601184
ENSMUSG00000040390	Map3k10	0.60065
ENSMUSG00000064373	Selenop	0.600245
ENSMUSG00000081824	BC002163	0.600205
ENSMUSG00000028745	Capzb	0.600193
ENSMUSG00000040813	Tex264	0.599913
ENSMUSG00000025239	Limd1	0.599283
ENSMUSG00000033278	Ptprm	0.598867
ENSMUSG00000006335	Tfpt	0.598732
ENSMUSG00000027620	Rbm39	0.598671
ENSMUSG00000040356	Skiv2l	0.598089
ENSMUSG00000059291	Rpl11	0.597938
ENSMUSG00000040220	Gas8	0.597666
ENSMUSG00000058239	Usf2	0.597136
ENSMUSG00000019823	Mical1	0.596625
ENSMUSG00000019791	Hint3	0.595444
ENSMUSG00000018401	Mtmr4	0.595388
ENSMUSG00000071553	Cpa2	0.594853
ENSMUSG00000055235	Wdr86	0.594597
ENSMUSG00000031029	Eif3f	0.594046
ENSMUSG00000031503	Col4a2	0.594029
ENSMUSG00000016664	Pacsin2	0.593914
ENSMUSG00000039611	Tmem246	0.593472
ENSMUSG00000032079	Apoa5	0.592113
ENSMUSG00000096982	Redrum	0.591691
ENSMUSG00000002043	Trappc6a	0.591367
ENSMUSG00000019909	Fam162b	0.591296
ENSMUSG00000031171	Ftsj1	0.591065
ENSMUSG00000037946	Fgd3	0.590701
ENSMUSG00000014778	Fhod1	0.589959
ENSMUSG00000067847	Romo1	0.589403
ENSMUSG00000032125	Robo4	0.589115
ENSMUSG00000075040	Zfp408	0.588874
ENSMUSG00000024197	Plin3	0.588825
ENSMUSG00000026456	Cyb5r1	0.588778
ENSMUSG00000030612	Mrpl46	0.588583
ENSMUSG00000015846	Rxra	0.588467
ENSMUSG00000007837	Prrg2	0.588434
ENSMUSG00000029767	Calu	0.588413
ENSMUSG00000005881	Ergic3	0.588409
ENSMUSG00000035027	Map2k2	0.588206
ENSMUSG00000058230	Arhgap35	0.587836
ENSMUSG00000035699	Slc51a	0.587561
ENSMUSG00000022571	Pycrl	0.587551
ENSMUSG00000024650	Slc22a6	0.587548
ENSMUSG00000000120	Ngfr	0.587439
ENSMUSG00000045629	Sh3tc2	0.586831
ENSMUSG00000028645	Slc2a1	0.58654
ENSMUSG00000027523	Gnas	0.586332
ENSMUSG00000030748	Il4ra	0.585188
ENSMUSG00000074129	Rpl13a	0.585081
ENSMUSG00000003526	Prodh	0.584714
ENSMUSG00000074361	C5ar2	0.584564
ENSMUSG00000006058	Snf8	0.584054
ENSMUSG00000028469	Npr2	0.583964
ENSMUSG00000078517	Emc1	0.583676
ENSMUSG00000038167	Plekhg6	0.583337
ENSMUSG00000040896	Kcnd3	0.582952
ENSMUSG00000037254	Itih2	0.582784
ENSMUSG00000019295	Tmem129	0.582784
ENSMUSG00000029681	Bcl7b	0.582652
ENSMUSG00000024150	Mcfd2	0.58212
ENSMUSG00000034285	Nipsnap1	0.581873
ENSMUSG00000024118	Tedc2	0.581858
ENSMUSG00000058254	Tspan7	0.581846
ENSMUSG00000039474	Wfs1	0.581431
ENSMUSG00000031482	Slc25a15	0.580322
ENSMUSG00000024835	Coro1b	0.580219
ENSMUSG00000045975	C2cd2	0.579923
ENSMUSG00000039065	Fam173b	0.579918
ENSMUSG00000041733	Coq5	0.5797
ENSMUSG00000036646	Man1b1	0.578851
ENSMUSG00000075271	Ttc30a1	0.578812
ENSMUSG00000001098	Kctd10	0.578747
ENSMUSG00000071528	Usmg5	0.57865
ENSMUSG00000005968	Tuft1	0.577992
ENSMUSG00000030101	Sumf1	0.577807
ENSMUSG00000029038	Ssu72	0.577694
ENSMUSG00000000253	Gmpr	0.577674
ENSMUSG00000003518	Dusp3	0.577642
ENSMUSG00000026304	Rab17	0.577631
ENSMUSG00000059355	Wdr83os	0.577009
ENSMUSG00000010307	Tmem86a	0.576533
ENSMUSG00000036893	Ehmt1	0.576366
ENSMUSG00000029924	Slc37a3	0.575987
ENSMUSG00000040466	Blvrb	0.575511
ENSMUSG00000023443	Esx1	0.575433
ENSMUSG00000061353	Cxcl12	0.574889
ENSMUSG00000083306	Gm13868	0.574341
ENSMUSG00000025232	Hexa	0.573796
ENSMUSG00000009894	Snap47	0.573795
ENSMUSG00000031090	Nadsyn1	0.573491
ENSMUSG00000012117	Dhdds	0.573177
ENSMUSG00000006717	Acot13	0.573009
ENSMUSG00000051652	Lrrc3	0.572935
ENSMUSG00000030879	Mrpl17	0.572386
ENSMUSG00000053329	D10Jhu81e	0.572302
ENSMUSG00000030909	Anks4b	0.571721
ENSMUSG00000027312	Atrn	0.571653
ENSMUSG00000028461	Ccdc107	0.571576
ENSMUSG00000007833	Aldh16a1	0.57149
ENSMUSG00000025969	Nrp2	0.570609
ENSMUSG00000047446	Arl4a	0.570427
ENSMUSG00000022706	Mrpl40	0.570408
ENSMUSG00000061411	Nol4l	0.569935
ENSMUSG00000042502	Cd2bp2	0.569783
ENSMUSG00000028567	Txndc12	0.569409
ENSMUSG00000003585	Sec14l2	0.569307
ENSMUSG00000075705	Msrb1	0.569252
ENSMUSG00000063856	Gpx1	0.568808
ENSMUSG00000032860	P2ry2	0.568765
ENSMUSG00000000058	Cav2	0.568662
ENSMUSG00000031156	Slc35a2	0.5682
ENSMUSG00000026628	Atf3	0.568149
ENSMUSG00000009293	Ube2g2	0.567753
ENSMUSG00000028480	Glipr2	0.567628
ENSMUSG00000035048	Anapc13	0.567514
ENSMUSG00000030271	Ogg1	0.567211
ENSMUSG00000033703	Fuk	0.566921
ENSMUSG00000034259	Exosc4	0.565202
ENSMUSG00000034951	Cog7	0.564768
ENSMUSG00000021484	Lman2	0.564596
ENSMUSG00000026712	Mrc1	0.564576
ENSMUSG00000057130	Txnl4a	0.564402
ENSMUSG00000025130	P4hb	0.564336
ENSMUSG00000028439	Fam219a	0.564286
ENSMUSG00000015243	Abca1	0.563812
ENSMUSG00000057286	St6galnac2	0.563738
ENSMUSG00000042510	AA986860	0.563522
ENSMUSG00000029345	Tfip11	0.563442
ENSMUSG00000029346	Srrd	0.563389
ENSMUSG00000020080	Hkdc1	0.563098
ENSMUSG00000048007	Timm8a1	0.562988
ENSMUSG00000040112	Mrps35	0.562847
ENSMUSG00000021996	Esd	0.562696
ENSMUSG00000090516	Rps11-ps1	0.562574
ENSMUSG00000049299	Trappc1	0.562517
ENSMUSG00000060477	Irak2	0.562414
ENSMUSG00000034868	Myl12b	0.562337
ENSMUSG00000026924	Sec16a	0.562187
ENSMUSG00000044881	Coa4	0.56194
ENSMUSG00000004530	Coro1c	0.561802
ENSMUSG00000036199	Ndufa13	0.561736
ENSMUSG00000073616	Cops9	0.561443
ENSMUSG00000060143	Gm10076	0.561323
ENSMUSG00000054309	Cpsf3	0.561196
ENSMUSG00000073599	Ecscr	0.560977
ENSMUSG00000015747	Vps45	0.560835
ENSMUSG00000022210	Dhrs4	0.560735
ENSMUSG00000025781	Atp5c1	0.560585
ENSMUSG00000025731	Mettl26	0.560025
ENSMUSG00000009614	Sardh	0.5587
ENSMUSG00000038515	Grtp1	0.558145
ENSMUSG00000024357	Sil1	0.558093
ENSMUSG00000021024	Psma6	0.557981
ENSMUSG00000046207	Pik3r6	0.55784
ENSMUSG00000010362	Rdm1	0.557832
ENSMUSG00000015016	Acsf3	0.557817
ENSMUSG00000027247	Arhgap1	0.557686
ENSMUSG00000036712	Cyld	0.557454
ENSMUSG00000025510	Cd151	0.557344
ENSMUSG00000026819	Slc25a25	0.557239
ENSMUSG00000054428	Atpif1	0.55627
ENSMUSG00000068479	Mfap1a	0.556
ENSMUSG00000006931	P3h4	0.555666
ENSMUSG00000045302	Preb	0.5556
ENSMUSG00000035596	Mboat7	0.555435
ENSMUSG00000053398	Phgdh	0.555304
ENSMUSG00000002280	Narfl	0.554643
ENSMUSG00000028890	Mtf1	0.55438
ENSMUSG00000035367	Rmi1	0.554345
ENSMUSG00000010911	Apip	0.554009
ENSMUSG00000021719	Rgs7bp	0.553384
ENSMUSG00000051257	Trap1a	0.553132
ENSMUSG00000032412	Atp1b3	0.553096
ENSMUSG00000042041	2010003K11Rik	0.552974
ENSMUSG00000028755	Cda	0.552917
ENSMUSG00000032518	Rpsa	0.552461
ENSMUSG00000028364	Tnc	0.551648
ENSMUSG00000063354	Slc39a4	0.551409
ENSMUSG00000036390	Gadd45a	0.551396
ENSMUSG00000020777	Acox1	0.550817
ENSMUSG00000071335	Mfsd4b3	0.550799
ENSMUSG00000036552	Ermard	0.550748
ENSMUSG00000054455	Vapb	0.550194
ENSMUSG00000022475	Hdac7	0.550027
ENSMUSG00000032342	Mto1	0.549834
ENSMUSG00000042229	Rabif	0.549697
ENSMUSG00000090733	Rps27	0.549407
ENSMUSG00000030884	Uqcrc2	0.549364
ENSMUSG00000031700	Gpt2	0.549212
ENSMUSG00000028081	Rps3a1	0.549184
ENSMUSG00000034427	Myo15b	0.548782
ENSMUSG00000001134	Uxt	0.548729
ENSMUSG00000028358	Zfp618	0.548528
ENSMUSG00000031960	Aars	0.548219
ENSMUSG00000062031	Pgghg	0.547449
ENSMUSG00000022721	Trmt2a	0.547117
ENSMUSG00000055044	Pdlim1	0.546922
ENSMUSG00000029815	Malsu1	0.546716
ENSMUSG00000067825	Pex26	0.545758
ENSMUSG00000001924	Uba1	0.545726
ENSMUSG00000101225	1700008J07Rik	0.545368
ENSMUSG00000023004	Tuba1b	0.545032
ENSMUSG00000029684	Wasl	0.544639
ENSMUSG00000001131	Timp1	0.544559
ENSMUSG00000020674	Pxdn	0.544533
ENSMUSG00000021368	Tbc1d7	0.544377
ENSMUSG00000049717	Lig4	0.544172
ENSMUSG00000024501	Dpysl3	0.543895
ENSMUSG00000060743	H3f3a	0.543869
ENSMUSG00000009076	Zmat5	0.543696
ENSMUSG00000027359	Slc27a2	0.543581
ENSMUSG00000030979	Uros	0.543424
ENSMUSG00000027848	Olfml3	0.543413
ENSMUSG00000068876	Cgn	0.543285
ENSMUSG00000036061	Smug1	0.543218
ENSMUSG00000028278	Rragd	0.54308
ENSMUSG00000026726	Cubn	0.542751
ENSMUSG00000020471	Pold2	0.542579
ENSMUSG00000031320	Rps4x	0.542577
ENSMUSG00000028328	Tmod1	0.542506
ENSMUSG00000033751	Gadd45gip1	0.542468
ENSMUSG00000031059	Ndufb11	0.542456
ENSMUSG00000040557	Mettl27	0.541868
ENSMUSG00000006403	Adamts4	0.541553
ENSMUSG00000025145	Lrrc45	0.541492
ENSMUSG00000027944	Hax1	0.54141
ENSMUSG00000003531	Dgcr6	0.54133
ENSMUSG00000032044	Rpusd4	0.541319
ENSMUSG00000095562	Gm21887	0.541268
ENSMUSG00000038845	Phb	0.541254
ENSMUSG00000043866	Taf10	0.540412
ENSMUSG00000006395	Hyi	0.5404
ENSMUSG00000105691	Gm42876	0.540317
ENSMUSG00000027239	Mdk	0.540099
ENSMUSG00000016319	Slc25a5	0.54005
ENSMUSG00000002416	Ndufb2	0.53958
ENSMUSG00000031913	Vps4a	0.539568
ENSMUSG00000026603	Smyd2	0.539562
ENSMUSG00000078681	Tm2d3	0.539441
ENSMUSG00000018567	Gabarap	0.538791
ENSMUSG00000020088	Sar1a	0.538238
ENSMUSG00000031365	Zfp275	0.537963
ENSMUSG00000083992	Gm11478	0.537531
ENSMUSG00000028961	Pgd	0.537346
ENSMUSG00000026810	Dpm2	0.537319
ENSMUSG00000060036	Rpl3	0.537192
ENSMUSG00000019362	D8Ertd738e	0.537061
ENSMUSG00000045438	Cox19	0.536882
ENSMUSG00000024442	0610009O20Rik	0.536623
ENSMUSG00000030844	Rgs10	0.535932
ENSMUSG00000022757	Tfg	0.535681
ENSMUSG00000039307	Hexdc	0.535646
ENSMUSG00000031168	Ebp	0.535601
ENSMUSG00000109157	Gm44829	0.534963
ENSMUSG00000073838	Tufm	0.534572
ENSMUSG00000028454	Pigo	0.534556
ENSMUSG00000022031	Elp3	0.534483
ENSMUSG00000008682	Rpl10	0.5344
ENSMUSG00000052384	Nrros	0.534362
ENSMUSG00000037995	Igsf9	0.534285
ENSMUSG00000058126	Tpm3-rs7	0.533905
ENSMUSG00000026988	Wdsub1	0.533728
ENSMUSG00000001506	Col1a1	0.533589
ENSMUSG00000012848	Rps5	0.533421
ENSMUSG00000041831	Sytl3	0.533374
ENSMUSG00000034424	Gcsh	0.533313
ENSMUSG00000066440	Zfyve26	0.533152
ENSMUSG00000040877	Wdr25	0.532569
ENSMUSG00000002767	Mrpl2	0.532546
ENSMUSG00000028393	Alad	0.532438
ENSMUSG00000022323	Rida	0.53221
ENSMUSG00000064370	mt-Cytb	0.532177
ENSMUSG00000037470	Uggt1	0.532041
ENSMUSG00000050854	Tmem125	0.531954
ENSMUSG00000021494	Ddx41	0.531818
ENSMUSG00000026688	Mgst3	0.531331
ENSMUSG00000033488	Cryzl2	0.531285
ENSMUSG00000090000	Ier3ip1	0.531007
ENSMUSG00000039740	Alg2	0.530834
ENSMUSG00000020472	Zkscan17	0.530802
ENSMUSG00000020029	Nudt4	0.530443
ENSMUSG00000006373	Pgrmc1	0.53009
ENSMUSG00000026360	Rgs2	0.530046
ENSMUSG00000001056	Nhp2	0.529964
ENSMUSG00000029291	Rufy3	0.529944
ENSMUSG00000031149	Praf2	0.529895
ENSMUSG00000004665	Cnn2	0.529531
ENSMUSG00000036636	Clcn7	0.529375
ENSMUSG00000028085	Gatb	0.528984
ENSMUSG00000032265	Fam46a	0.528849
ENSMUSG00000050002	Idnk	0.528829
ENSMUSG00000039745	Htatip2	0.528685
ENSMUSG00000040415	Dtx3	0.528604
ENSMUSG00000005354	Txn2	0.528277
ENSMUSG00000028495	Rps6	0.527874
ENSMUSG00000025485	Ric8a	0.527657
ENSMUSG00000026866	Kynu	0.527312
ENSMUSG00000037070	Rbmxl1	0.527254
ENSMUSG00000022807	Osbpl11	0.526237
ENSMUSG00000018102	Hist1h2bc	0.525953
ENSMUSG00000060938	Rpl26	0.525947
ENSMUSG00000018585	Atox1	0.525914
ENSMUSG00000000957	Mmp14	0.525452
ENSMUSG00000029775	Klhdc10	0.525389
ENSMUSG00000046295	Ankle1	0.524582
ENSMUSG00000026686	Lmx1a	0.524473
ENSMUSG00000049482	Ctu2	0.524158
ENSMUSG00000020828	Pld2	0.524115
ENSMUSG00000022529	Zfp263	0.523834
ENSMUSG00000068551	Zfp467	0.523598
ENSMUSG00000007564	Ppp2r1a	0.523587
ENSMUSG00000003062	Stard3nl	0.523482
ENSMUSG00000042063	Zfp386	0.523155
ENSMUSG00000066839	Ecsit	0.523027
ENSMUSG00000004070	Hmox2	0.523005
ENSMUSG00000028015	Ctso	0.522973
ENSMUSG00000021752	Kctd6	0.522872
ENSMUSG00000045594	Glb1	0.522728
ENSMUSG00000072115	Ang	0.52254
ENSMUSG00000034563	Ccpg1	0.522532
ENSMUSG00000004610	Etfb	0.522445
ENSMUSG00000048234	Rnf149	0.521994
ENSMUSG00000002984	Tomm40	0.521413
ENSMUSG00000013622	Atraid	0.521342
ENSMUSG00000077737	Snord72	0.521339
ENSMUSG00000031273	Col4a6	0.521307
ENSMUSG00000009863	Sdhb	0.521259
ENSMUSG00000008999	Bmp7	0.521094
ENSMUSG00000029777	Gars	0.520927
ENSMUSG00000031790	Mmp15	0.52042
ENSMUSG00000004846	Plod3	0.519637
ENSMUSG00000019214	Chtf18	0.518882
ENSMUSG00000031848	Lsm4	0.518856
ENSMUSG00000032383	Ppib	0.518696
ENSMUSG00000020485	Supt4a	0.518317
ENSMUSG00000008683	Rps15a	0.518138
ENSMUSG00000070867	Trabd2b	0.51765
ENSMUSG00000022477	Aco2	0.517528
ENSMUSG00000078670	Fam174b	0.517472
ENSMUSG00000022471	Xrcc6	0.517079
ENSMUSG00000022174	Dad1	0.516412
ENSMUSG00000030872	Gga2	0.516204
ENSMUSG00000022557	Bop1	0.516149
ENSMUSG00000021420	Fars2	0.515998
ENSMUSG00000027673	Ndufb5	0.515987
ENSMUSG00000010110	Stx5a	0.515954
ENSMUSG00000031399	Fam3a	0.515879
ENSMUSG00000028684	Urod	0.515686
ENSMUSG00000047126	Cltc	0.515092
ENSMUSG00000027761	Aadac	0.514894
ENSMUSG00000024726	Carnmt1	0.514558
ENSMUSG00000031751	Amfr	0.514539
ENSMUSG00000027679	Dnajc19	0.514007
ENSMUSG00000002985	Apoe	0.513856
ENSMUSG00000031875	Cmtm3	0.513717
ENSMUSG00000074796	Slc4a11	0.513496
ENSMUSG00000051557	Pusl1	0.513258
ENSMUSG00000026343	Gpr39	0.513129
ENSMUSG00000014633	Cmc2	0.513039
ENSMUSG00000027714	Exosc9	0.512796
ENSMUSG00000042770	Hebp1	0.512603
ENSMUSG00000052698	Tln2	0.512472
ENSMUSG00000041341	Atg2b	0.511987
ENSMUSG00000064346	mt-Tw	0.511953
ENSMUSG00000021835	Bmp4	0.511725
ENSMUSG00000042750	Bex2	0.511652
ENSMUSG00000036672	Cenpt	0.511559
ENSMUSG00000028737	Aldh4a1	0.51153
ENSMUSG00000062545	Tlr12	0.511361
ENSMUSG00000001666	Ddt	0.51128
ENSMUSG00000044338	Aplnr	0.511185
ENSMUSG00000045211	Nudt18	0.510936
ENSMUSG00000038324	Trpc4ap	0.510843
ENSMUSG00000003559	As3mt	0.510744
ENSMUSG00000021716	Srek1ip1	0.510689
ENSMUSG00000051065	Mb21d2	0.510572
ENSMUSG00000037366	Pafah2	0.510008
ENSMUSG00000021840	Mapk1ip1l	0.509718
ENSMUSG00000027249	F2	0.509652
ENSMUSG00000052926	Rnaseh2a	0.50963
ENSMUSG00000039754	Alkbh4	0.509552
ENSMUSG00000024854	Pold4	0.508876
ENSMUSG00000079641	Rpl39	0.508649
ENSMUSG00000068663	Clec16a	0.508427
ENSMUSG00000028962	Slc4a2	0.508385
ENSMUSG00000027315	Spint1	0.508203
ENSMUSG00000034353	Ramp1	0.508055
ENSMUSG00000001864	Aif1l	0.507913
ENSMUSG00000051550	Zfp579	0.507413
ENSMUSG00000020260	Pofut2	0.507313
ENSMUSG00000066621	Tecpr1	0.507251
ENSMUSG00000009640	Dmap1	0.506998
ENSMUSG00000047459	Dynlrb1	0.506832
ENSMUSG00000002289	Angptl4	0.506657
ENSMUSG00000041939	Mvk	0.506646
ENSMUSG00000033720	Sfxn5	0.506599
ENSMUSG00000021550	2210016F16Rik	0.506563
ENSMUSG00000009563	Tor2a	0.506156
ENSMUSG00000032382	Snx1	0.505993
ENSMUSG00000019997	Ctgf	0.505765
ENSMUSG00000038366	Lasp1	0.505325
ENSMUSG00000043895	S1pr2	0.505272
ENSMUSG00000020832	Eral1	0.504946
ENSMUSG00000007029	Vars	0.504855
ENSMUSG00000017781	Pitpna	0.504199
ENSMUSG00000040482	Dxo	0.504085
ENSMUSG00000025747	Tyms	0.504064
ENSMUSG00000001175	Calm1	0.503444
ENSMUSG00000045795	Whamm	0.50324
ENSMUSG00000021973	Micu2	0.50292
ENSMUSG00000052911	Lamb2	0.502829
ENSMUSG00000089832	Shkbp1	0.502746
ENSMUSG00000042766	Trim46	0.502731
ENSMUSG00000000325	Arvcf	0.502592
ENSMUSG00000040296	Ddx58	0.502506
ENSMUSG00000003810	Mast2	0.502504
ENSMUSG00000033083	Tbc1d4	0.502465
ENSMUSG00000032679	Cd59a	0.502415
ENSMUSG00000023348	Trip6	0.502326
ENSMUSG00000050747	Trim15	0.502205
ENSMUSG00000036333	Kidins220	0.502068
ENSMUSG00000026028	Trak2	0.501948
ENSMUSG00000002897	Il17ra	0.501838
ENSMUSG00000029392	Rilpl1	0.501822
ENSMUSG00000016253	Nelfcd	0.501545
ENSMUSG00000042377	Fam83g	0.501527
ENSMUSG00000035399	Oser1	0.501377
ENSMUSG00000020441	2310033P09Rik	0.501171
ENSMUSG00000067818	Myl9	0.50094
ENSMUSG00000073633	Fbxo36	0.500858
ENSMUSG00000021384	Susd3	0.500761
ENSMUSG00000034810	Scn7a	0.5005
ENSMUSG00000049907	Rasl11b	0.500389
ENSMUSG00000052146	Rps10	0.500325
ENSMUSG00000034845	Plvap	0.500173
ENSMUSG00000036120	Rfxank	0.499886
ENSMUSG00000029992	Gfpt1	0.499792
ENSMUSG00000021102	Glrx5	0.499784
ENSMUSG00000046761	Fam83h	0.499702
ENSMUSG00000020231	Dip2a	-0.499667
ENSMUSG00000027186	Elf5	-0.499752
ENSMUSG00000059005	Hnrnpa3	-0.499859
ENSMUSG00000040972	Igsf21	-0.500062
ENSMUSG00000024960	Plcb3	-0.500068
ENSMUSG00000047710	Champ1	-0.500368
ENSMUSG00000074238	Ap1ar	-0.500704
ENSMUSG00000034329	Brip1	-0.500743
ENSMUSG00000025047	Pdcd11	-0.5012
ENSMUSG00000052298	Cdc42se2	-0.501217
ENSMUSG00000055560	Zfp459	-0.501336
ENSMUSG00000037533	Rapgef6	-0.501612
ENSMUSG00000102841	Gm38036	-0.50171
ENSMUSG00000079242	C730034F03Rik	-0.501946
ENSMUSG00000069206	Zfp874a	-0.502144
ENSMUSG00000022186	Oxct1	-0.502186
ENSMUSG00000008601	Rab25	-0.502261
ENSMUSG00000072653	Zfp783	-0.502862
ENSMUSG00000039693	Msantd3	-0.502904
ENSMUSG00000081968	Rpl23a-ps2	-0.503057
ENSMUSG00000015002	Efr3a	-0.50338
ENSMUSG00000025234	Arih1	-0.503505
ENSMUSG00000031995	St14	-0.503834
ENSMUSG00000033752	Mnd1	-0.503995
ENSMUSG00000002608	Ccdc97	-0.504398
ENSMUSG00000071252	2210408I21Rik	-0.504439
ENSMUSG00000071652	Ints5	-0.504528
ENSMUSG00000031157	Pqbp1	-0.504573
ENSMUSG00000043542	Zc2hc1a	-0.504628
ENSMUSG00000066595	Flvcr1	-0.504712
ENSMUSG00000093314	Mir5136	-0.504725
ENSMUSG00000035704	Alg8	-0.504731
ENSMUSG00000028397	Kdm4c	-0.50477
ENSMUSG00000068115	Ninl	-0.505202
ENSMUSG00000029344	Tpst2	-0.505262
ENSMUSG00000047044	D030056L22Rik	-0.505381
ENSMUSG00000074272	Ceacam1	-0.505434
ENSMUSG00000045273	Cenph	-0.505475
ENSMUSG00000015880	Ncapg	-0.505627
ENSMUSG00000079108	Srp54b	-0.50564
ENSMUSG00000047146	Tet1	-0.505827
ENSMUSG00000028933	Xrcc2	-0.505936
ENSMUSG00000080811	Gm14513	-0.506201
ENSMUSG00000059013	Sh2d3c	-0.506231
ENSMUSG00000059921	Unc5c	-0.506539
ENSMUSG00000029202	Pds5a	-0.50729
ENSMUSG00000046449	Nexmif	-0.507667
ENSMUSG00000051329	Nup160	-0.507709
ENSMUSG00000040865	Ino80d	-0.507824
ENSMUSG00000007617	Homer1	-0.507895
ENSMUSG00000051396	Gm45902	-0.507987
ENSMUSG00000028261	Ndufaf4	-0.508037
ENSMUSG00000017009	Sdc4	-0.508074
ENSMUSG00000041147	Brca2	-0.508148
ENSMUSG00000051351	Zfp46	-0.508231
ENSMUSG00000097709	2810429I04Rik	-0.508286
ENSMUSG00000019808	Adat2	-0.508482
ENSMUSG00000081344	Gm14303	-0.508558
ENSMUSG00000035215	Lsm7	-0.508587
ENSMUSG00000027715	Ccna2	-0.509171
ENSMUSG00000061615	Hist1h2ab	-0.509367
ENSMUSG00000048490	Nrip1	-0.50939
ENSMUSG00000019873	Reep3	-0.509822
ENSMUSG00000050714	Zbtb26	-0.509861
ENSMUSG00000037270	4932438A13Rik	-0.509867
ENSMUSG00000057497	Fam136a	-0.510089
ENSMUSG00000022177	Haus4	-0.510327
ENSMUSG00000021025	Nfkbia	-0.510327
ENSMUSG00000008035	Mid1ip1	-0.510388
ENSMUSG00000054893	Zfp667	-0.510584
ENSMUSG00000035364	4930524J08Rik	-0.510694
ENSMUSG00000026377	Nifk	-0.51084
ENSMUSG00000025195	Dnmbp	-0.511037
ENSMUSG00000035325	Sec31a	-0.511115
ENSMUSG00000024533	Spire1	-0.511172
ENSMUSG00000032469	Dbr1	-0.511302
ENSMUSG00000025758	Plk4	-0.511509
ENSMUSG00000014496	Ankrd28	-0.511792
ENSMUSG00000029920	Smarcad1	-0.512157
ENSMUSG00000029918	Mrps33	-0.51219
ENSMUSG00000071235	Vrtn	-0.512386
ENSMUSG00000051413	Plagl2	-0.512535
ENSMUSG00000034602	Mon2	-0.51269
ENSMUSG00000026669	Mcm10	-0.512694
ENSMUSG00000009470	Tnpo1	-0.512707
ENSMUSG00000072419	Dppa2	-0.512792
ENSMUSG00000076137	Gm26384	-0.512916
ENSMUSG00000019948	Actr6	-0.513049
ENSMUSG00000029501	Ankle2	-0.513196
ENSMUSG00000020246	Hcfc2	-0.513248
ENSMUSG00000053470	Kdm3a	-0.51364
ENSMUSG00000035726	Supt16	-0.513872
ENSMUSG00000042686	Jph1	-0.514196
ENSMUSG00000036810	Cnep1r1	-0.514198
ENSMUSG00000034636	Zyg11b	-0.514301
ENSMUSG00000021589	Rhobtb3	-0.514397
ENSMUSG00000021693	Kif2a	-0.514963
ENSMUSG00000038290	Smg6	-0.515042
ENSMUSG00000090946	Ccdc71l	-0.515348
ENSMUSG00000051378	Kif18b	-0.515488
ENSMUSG00000027680	Fxr1	-0.515507
ENSMUSG00000028670	Lypla2	-0.515792
ENSMUSG00000001524	Gtf2h4	-0.51582
ENSMUSG00000018666	Cbx1	-0.516328
ENSMUSG00000037674	Rfx7	-0.5166
ENSMUSG00000020273	Papolg	-0.517021
ENSMUSG00000025959	Klf7	-0.51727
ENSMUSG00000000976	Heatr6	-0.517389
ENSMUSG00000037296	Lsm1	-0.51743
ENSMUSG00000050244	Heatr1	-0.517515
ENSMUSG00000037795	N4bp2	-0.517551
ENSMUSG00000021360	Gcnt2	-0.517632
ENSMUSG00000040860	Crocc	-0.517654
ENSMUSG00000026121	Sema4c	-0.517665
ENSMUSG00000109279	Gm45220	-0.517883
ENSMUSG00000104369	Gm38082	-0.5181
ENSMUSG00000027248	Pdia3	-0.518344
ENSMUSG00000043940	Wdfy3	-0.518446
ENSMUSG00000043090	Zfp866	-0.518594
ENSMUSG00000061136	Prpf40a	-0.518698
ENSMUSG00000036304	Zdhhc23	-0.51914
ENSMUSG00000032435	Dync1li1	-0.519199
ENSMUSG00000027641	Rbl1	-0.519361
ENSMUSG00000023284	Zfp605	-0.519416
ENSMUSG00000034593	Myo5a	-0.519686
ENSMUSG00000027981	Rnpc3	-0.5197
ENSMUSG00000000275	Trim25	-0.519876
ENSMUSG00000032186	Tmod2	-0.52001
ENSMUSG00000016386	Mpped2	-0.520055
ENSMUSG00000102411	Gm36936	-0.520166
ENSMUSG00000028788	Ptp4a2	-0.520175
ENSMUSG00000025968	Ndufs1	-0.520441
ENSMUSG00000064302	Clasp1	-0.520628
ENSMUSG00000105050	Gm42482	-0.520665
ENSMUSG00000049230	Gm9833	-0.520667
ENSMUSG00000039096	Rsad1	-0.520733
ENSMUSG00000100801	Gm15459	-0.520994
ENSMUSG00000015748	Prpf3	-0.521123
ENSMUSG00000046311	Zfp62	-0.521189
ENSMUSG00000036875	Dna2	-0.521746
ENSMUSG00000035093	Secisbp2l	-0.521754
ENSMUSG00000059857	Ntng1	-0.521795
ENSMUSG00000051469	Zfp24	-0.522014
ENSMUSG00000027997	Casp6	-0.522051
ENSMUSG00000031358	Msl3	-0.522085
ENSMUSG00000039116	Adgrg6	-0.522371
ENSMUSG00000046230	Vps13a	-0.522388
ENSMUSG00000107278	Gm42600	-0.52239
ENSMUSG00000036093	Arl5a	-0.522778
ENSMUSG00000031732	Phlpp2	-0.522973
ENSMUSG00000032998	Foxj3	-0.52349
ENSMUSG00000027331	Knstrn	-0.523772
ENSMUSG00000020358	Hnrnpab	-0.524157
ENSMUSG00000035623	Rsf1	-0.524455
ENSMUSG00000027784	Ppm1l	-0.524498
ENSMUSG00000031976	Urb2	-0.524664
ENSMUSG00000025364	Pa2g4	-0.524694
ENSMUSG00000051853	Arf3	-0.524815
ENSMUSG00000004591	Pkn2	-0.524934
ENSMUSG00000033970	Rfc3	-0.524941
ENSMUSG00000030087	Klf15	-0.524979
ENSMUSG00000048603	Gm9828	-0.525142
ENSMUSG00000039620	6430573F11Rik	-0.525242
ENSMUSG00000066798	Zbtb6	-0.525328
ENSMUSG00000047454	Gphn	-0.525437
ENSMUSG00000026781	Acbd5	-0.525786
ENSMUSG00000057181	5730455P16Rik	-0.525833
ENSMUSG00000028140	Mrpl9	-0.526078
ENSMUSG00000021709	Erbin	-0.52626
ENSMUSG00000071180	Smim15	-0.526517
ENSMUSG00000067942	Zfp160	-0.526597
ENSMUSG00000068856	Sf3b4	-0.526852
ENSMUSG00000014355	Anapc1	-0.527735
ENSMUSG00000022008	Gpalpp1	-0.527788
ENSMUSG00000000028	Cdc45	-0.52792
ENSMUSG00000000531	Grasp	-0.528191
ENSMUSG00000019467	Arhgef25	-0.528322
ENSMUSG00000028256	Odf2l	-0.528329
ENSMUSG00000022957	Itsn1	-0.528529
ENSMUSG00000007570	Fance	-0.528552
ENSMUSG00000022322	Shcbp1	-0.528669
ENSMUSG00000028184	Adgrl2	-0.529015
ENSMUSG00000030545	Pex11a	-0.529057
ENSMUSG00000029701	Rbm28	-0.529124
ENSMUSG00000038126	Mphosph9	-0.52934
ENSMUSG00000098061	Gm26945	-0.52938
ENSMUSG00000032666	1700025G04Rik	-0.529459
ENSMUSG00000031381	Piga	-0.529818
ENSMUSG00000104107	Gm37879	-0.530191
ENSMUSG00000020224	Llph	-0.530301
ENSMUSG00000029916	Agk	-0.530345
ENSMUSG00000020650	Bcap29	-0.530351
ENSMUSG00000025505	Tmem80	-0.53076
ENSMUSG00000046808	Atp10d	-0.530844
ENSMUSG00000039449	Prpf18	-0.530863
ENSMUSG00000103821	D430013B06Rik	-0.531036
ENSMUSG00000104728	Gm42462	-0.531066
ENSMUSG00000041491	Cep78	-0.53138
ENSMUSG00000044447	Dock5	-0.531449
ENSMUSG00000017724	Etv4	-0.531802
ENSMUSG00000056476	Med12l	-0.532041
ENSMUSG00000005871	Apc	-0.532052
ENSMUSG00000026767	Mindy3	-0.532081
ENSMUSG00000026035	Ppil3	-0.532183
ENSMUSG00000021936	Mapk8	-0.532487
ENSMUSG00000028232	Tmem68	-0.532569
ENSMUSG00000032077	Bud13	-0.532621
ENSMUSG00000107205	Gm42576	-0.533167
ENSMUSG00000040084	Bub1b	-0.533534
ENSMUSG00000025050	Pcgf6	-0.533604
ENSMUSG00000058729	Lin9	-0.53367
ENSMUSG00000036932	Aifm1	-0.533716
ENSMUSG00000025626	Phf6	-0.53395
ENSMUSG00000027799	Nbea	-0.533987
ENSMUSG00000020988	L2hgdh	-0.534154
ENSMUSG00000029326	Enoph1	-0.534349
ENSMUSG00000023495	Pcbp4	-0.534354
ENSMUSG00000028360	Slc44a5	-0.534361
ENSMUSG00000036377	C530008M17Rik	-0.534802
ENSMUSG00000001504	Irx2	-0.534916
ENSMUSG00000015112	Slc25a13	-0.535199
ENSMUSG00000027708	Dcun1d1	-0.535351
ENSMUSG00000018239	Zcchc10	-0.535607
ENSMUSG00000022538	Lsg1	-0.535627
ENSMUSG00000087679	Tmem250-ps	-0.535827
ENSMUSG00000037815	Ctnna1	-0.536124
ENSMUSG00000044791	Setd2	-0.536265
ENSMUSG00000022952	Runx1	-0.536714
ENSMUSG00000046010	Zfp830	-0.536853
ENSMUSG00000103696	Gm37531	-0.536913
ENSMUSG00000036565	Ttyh3	-0.537116
ENSMUSG00000022205	Sub1	-0.537211
ENSMUSG00000022722	Arl6	-0.537474
ENSMUSG00000027351	Spred1	-0.53752
ENSMUSG00000046985	Tapt1	-0.537611
ENSMUSG00000022974	Paxbp1	-0.537712
ENSMUSG00000102225	Gm37983	-0.537791
ENSMUSG00000045763	Basp1	-0.53812
ENSMUSG00000039546	Ajap1	-0.538255
ENSMUSG00000019916	P4ha1	-0.538918
ENSMUSG00000029463	Fam216a	-0.539164
ENSMUSG00000002870	Mcm2	-0.539295
ENSMUSG00000021819	Zswim8	-0.539301
ENSMUSG00000041859	Mcm3	-0.539464
ENSMUSG00000032400	Zwilch	-0.539471
ENSMUSG00000016528	Mapkapk2	-0.539682
ENSMUSG00000003929	Zfp81	-0.540011
ENSMUSG00000040659	Efhd2	-0.54008
ENSMUSG00000034206	Polq	-0.540828
ENSMUSG00000032198	Dock6	-0.54083
ENSMUSG00000051335	Gfod1	-0.541102
ENSMUSG00000018363	Smurf2	-0.541136
ENSMUSG00000026283	Ing5	-0.541503
ENSMUSG00000056515	Rab31	-0.541742
ENSMUSG00000055320	Tead1	-0.541949
ENSMUSG00000019813	Cep57l1	-0.542028
ENSMUSG00000020422	Tns3	-0.542143
ENSMUSG00000031095	Cul4b	-0.542238
ENSMUSG00000026873	Phf19	-0.54237
ENSMUSG00000022960	Donson	-0.543102
ENSMUSG00000073374	C030034I22Rik	-0.543301
ENSMUSG00000061517	Sox21	-0.54377
ENSMUSG00000036916	Zfp280c	-0.544137
ENSMUSG00000089774	Slc5a3	-0.544187
ENSMUSG00000071281	Zfp65	-0.544221
ENSMUSG00000020806	Rhbdf2	-0.544401
ENSMUSG00000071477	Zfp777	-0.544982
ENSMUSG00000022199	Slc22a17	-0.545137
ENSMUSG00000036940	Kdm1a	-0.545258
ENSMUSG00000033991	Ttc37	-0.545277
ENSMUSG00000032475	Nck1	-0.545684
ENSMUSG00000092060	Bend4	-0.546076
ENSMUSG00000021569	Trip13	-0.546206
ENSMUSG00000045817	Zfp36l2	-0.546254
ENSMUSG00000029276	Glmn	-0.546283
ENSMUSG00000031513	Leprotl1	-0.546445
ENSMUSG00000063550	Nup98	-0.546855
ENSMUSG00000027201	Myef2	-0.546913
ENSMUSG00000046351	Zfp322a	-0.54772
ENSMUSG00000019461	Plscr3	-0.547923
ENSMUSG00000020464	Pnpt1	-0.547968
ENSMUSG00000068394	Cep152	-0.548177
ENSMUSG00000009566	Fpgs	-0.548269
ENSMUSG00000078134	Gm12355	-0.548613
ENSMUSG00000039244	E130309D02Rik	-0.548789
ENSMUSG00000092416	Zfp141	-0.549095
ENSMUSG00000026659	Dusp12	-0.549329
ENSMUSG00000012429	Mplkip	-0.549736
ENSMUSG00000020463	Ppp4r3b	-0.549868
ENSMUSG00000024427	Spry4	-0.550056
ENSMUSG00000024393	Prrc2a	-0.550119
ENSMUSG00000021288	Klc1	-0.550409
ENSMUSG00000035671	Zswim4	-0.550704
ENSMUSG00000102687	Gm37219	-0.550839
ENSMUSG00000017550	Atad5	-0.550874
ENSMUSG00000006311	Etv2	-0.550986
ENSMUSG00000038127	Ccdc50	-0.551046
ENSMUSG00000077704	Snord89	-0.551233
ENSMUSG00000022263	Trio	-0.551242
ENSMUSG00000029617	Ccz1	-0.552359
ENSMUSG00000022779	Top3b	-0.552486
ENSMUSG00000026565	Pou2f1	-0.552968
ENSMUSG00000014195	Dnajc7	-0.553077
ENSMUSG00000021678	F2rl1	-0.55345
ENSMUSG00000036707	Cab39	-0.553518
ENSMUSG00000032113	Chek1	-0.554011
ENSMUSG00000108912	E230020D15Rik	-0.554123
ENSMUSG00000059479	B3gnt8	-0.554265
ENSMUSG00000024170	Telo2	-0.554397
ENSMUSG00000064337	mt-Rnr1	-0.554522
ENSMUSG00000066306	Numa1	-0.555261
ENSMUSG00000051510	Mafg	-0.555519
ENSMUSG00000042626	Shc1	-0.555594
ENSMUSG00000004865	Srpk1	-0.555648
ENSMUSG00000031835	Mbtps1	-0.555724
ENSMUSG00000032422	Snx14	-0.555879
ENSMUSG00000055371	Stam2	-0.55608
ENSMUSG00000010047	Hyal2	-0.556274
ENSMUSG00000024253	Dync2li1	-0.556529
ENSMUSG00000074698	Csnk2a1	-0.556567
ENSMUSG00000057554	Lgals8	-0.556884
ENSMUSG00000058587	Tmod3	-0.556969
ENSMUSG00000025529	Zfp711	-0.557229
ENSMUSG00000020228	Helb	-0.557325
ENSMUSG00000027438	Napb	-0.557453
ENSMUSG00000030275	Etnk1	-0.557503
ENSMUSG00000073791	Efcab7	-0.557665
ENSMUSG00000078941	Ak6	-0.557757
ENSMUSG00000030521	Mphosph10	-0.557838
ENSMUSG00000034801	Sos2	-0.557989
ENSMUSG00000030094	Xpc	-0.558353
ENSMUSG00000041180	Hectd2	-0.558375
ENSMUSG00000002833	Hdgfl2	-0.558489
ENSMUSG00000028676	Srsf10	-0.558884
ENSMUSG00000048410	Zfp407	-0.559088
ENSMUSG00000055240	Zfp101	-0.559112
ENSMUSG00000037111	Setd7	-0.559142
ENSMUSG00000079003	Samd1	-0.559714
ENSMUSG00000025912	Mybl1	-0.559781
ENSMUSG00000044393	Dsg2	-0.559982
ENSMUSG00000002617	Zfp40	-0.560164
ENSMUSG00000064317	Gm10146	-0.56033
ENSMUSG00000021614	Vcan	-0.560786
ENSMUSG00000039234	Sec24d	-0.560825
ENSMUSG00000063362	Alg11	-0.560928
ENSMUSG00000024883	Rin1	-0.561024
ENSMUSG00000109324	Prmt1	-0.561085
ENSMUSG00000028300	3110043O21Rik	-0.561114
ENSMUSG00000039985	Fam60a	-0.561281
ENSMUSG00000079509	Zfx	-0.561668
ENSMUSG00000033790	Tubgcp5	-0.561817
ENSMUSG00000045098	Kmt5b	-0.56189
ENSMUSG00000057858	Fam204a	-0.562788
ENSMUSG00000041440	Gk5	-0.562978
ENSMUSG00000031015	Swap70	-0.563026
ENSMUSG00000078970	Wdr92	-0.563236
ENSMUSG00000036777	Anln	-0.563606
ENSMUSG00000034292	Traf3ip1	-0.564187
ENSMUSG00000025078	Nhlrc2	-0.564214
ENSMUSG00000032258	Lca5	-0.564745
ENSMUSG00000028042	Zbtb7b	-0.564771
ENSMUSG00000026384	Ptpn4	-0.564821
ENSMUSG00000096449	Gm4076	-0.564857
ENSMUSG00000037487	Ubr5	-0.56514
ENSMUSG00000059975	Zfp74	-0.565262
ENSMUSG00000001280	Sp1	-0.565602
ENSMUSG00000003135	Cnot11	-0.56594
ENSMUSG00000018428	Akap1	-0.566235
ENSMUSG00000021000	Mia2	-0.566262
ENSMUSG00000021103	Mnat1	-0.566288
ENSMUSG00000044066	Cep68	-0.567018
ENSMUSG00000029440	Psmd9	-0.567231
ENSMUSG00000025266	Gnl3l	-0.567642
ENSMUSG00000054027	Nt5dc3	-0.568138
ENSMUSG00000028080	Lrba	-0.568446
ENSMUSG00000086859	Snhg20	-0.569014
ENSMUSG00000086370	Ftx	-0.56996
ENSMUSG00000020290	Xpo1	-0.570074
ENSMUSG00000064427	Gm22748	-0.570078
ENSMUSG00000026678	Rgs5	-0.570231
ENSMUSG00000038383	Pigu	-0.570248
ENSMUSG00000024604	Rbm22	-0.570569
ENSMUSG00000059327	Eda	-0.570587
ENSMUSG00000024270	Slc39a6	-0.570671
ENSMUSG00000005656	Snx6	-0.57114
ENSMUSG00000031226	Pbdc1	-0.571166
ENSMUSG00000038587	Akap12	-0.571223
ENSMUSG00000024174	Pot1b	-0.571234
ENSMUSG00000046897	Zfp740	-0.571844
ENSMUSG00000032249	Anp32a	-0.571891
ENSMUSG00000037286	Stag1	-0.571937
ENSMUSG00000090101	Snhg9	-0.571998
ENSMUSG00000034616	Ssh3	-0.57218
ENSMUSG00000010760	Phlda2	-0.572218
ENSMUSG00000024382	Ercc3	-0.572642
ENSMUSG00000020694	Tlk2	-0.573643
ENSMUSG00000029405	G3bp2	-0.573967
ENSMUSG00000020092	Pald1	-0.574023
ENSMUSG00000022897	Dyrk1a	-0.574246
ENSMUSG00000090125	Pou3f1	-0.575038
ENSMUSG00000033396	Spg11	-0.575106
ENSMUSG00000027365	Trpm7	-0.575299
ENSMUSG00000036537	Rnf113a1	-0.575525
ENSMUSG00000037400	Atp11b	-0.575571
ENSMUSG00000022749	Tbc1d23	-0.575612
ENSMUSG00000017485	Top2b	-0.576506
ENSMUSG00000027245	Hypk	-0.576627
ENSMUSG00000022466	Rpap3	-0.577197
ENSMUSG00000087174	5530601H04Rik	-0.577351
ENSMUSG00000061458	Nol10	-0.577442
ENSMUSG00000082609	Gm15464	-0.577468
ENSMUSG00000057440	Mpp7	-0.577473
ENSMUSG00000034042	Gpbp1l1	-0.57757
ENSMUSG00000014932	Yes1	-0.578013
ENSMUSG00000095253	Zfp799	-0.57838
ENSMUSG00000053293	Pom121	-0.578394
ENSMUSG00000035133	Arhgap5	-0.578982
ENSMUSG00000038518	Jarid2	-0.579294
ENSMUSG00000047909	Ankrd16	-0.579444
ENSMUSG00000019773	Fbxo5	-0.57968
ENSMUSG00000029192	Tbc1d14	-0.579786
ENSMUSG00000071054	Safb	-0.580094
ENSMUSG00000017146	Brca1	-0.580222
ENSMUSG00000036792	Mbd5	-0.580252
ENSMUSG00000055373	Fut9	-0.580302
ENSMUSG00000040940	Arhgef1	-0.580357
ENSMUSG00000020718	Polg2	-0.580374
ENSMUSG00000051223	Bzw1	-0.580442
ENSMUSG00000026037	Orc2	-0.58086
ENSMUSG00000074637	Sox2	-0.580905
ENSMUSG00000039478	Micu3	-0.580966
ENSMUSG00000005413	Hmox1	-0.580969
ENSMUSG00000024085	Man2a1	-0.581107
ENSMUSG00000040455	Usp45	-0.581113
ENSMUSG00000024068	Spast	-0.581113
ENSMUSG00000024987	Cyp26a1	-0.58127
ENSMUSG00000039458	Mtmr12	-0.58132
ENSMUSG00000089788		-0.581331
ENSMUSG00000058881	Zfp516	-0.581381
ENSMUSG00000061589	Dot1l	-0.581388
ENSMUSG00000026999	Nup35	-0.581516
ENSMUSG00000074731	Zfp345	-0.581733
ENSMUSG00000107884	Gm44144	-0.581766
ENSMUSG00000103132	Gm37978	-0.581777
ENSMUSG00000022270	Fam134b	-0.582166
ENSMUSG00000014444	Piezo1	-0.582793
ENSMUSG00000021537	Cetn3	-0.582807
ENSMUSG00000020521	Rnft1	-0.582962
ENSMUSG00000030138	Bms1	-0.583437
ENSMUSG00000097176	Gm26830	-0.583449
ENSMUSG00000014402	Tsg101	-0.58448
ENSMUSG00000053907	Mat2a	-0.584816
ENSMUSG00000015401	Tmem27	-0.585145
ENSMUSG00000021796	Bmpr1a	-0.585276
ENSMUSG00000034551	Hdx	-0.58541
ENSMUSG00000031393	Mecp2	-0.585909
ENSMUSG00000034832	Tet3	-0.585953
ENSMUSG00000024976	Shoc2	-0.58647
ENSMUSG00000027326	Knl1	-0.586649
ENSMUSG00000015127	Unkl	-0.586682
ENSMUSG00000039191	Rbpj	-0.586758
ENSMUSG00000050310	Rictor	-0.586901
ENSMUSG00000032261	Sh3bgrl2	-0.587069
ENSMUSG00000020415	Pttg1	-0.587149
ENSMUSG00000034765	Dusp5	-0.587272
ENSMUSG00000003660	Snrnp200	-0.587722
ENSMUSG00000038774	Ascc3	-0.588077
ENSMUSG00000032393	Dpp8	-0.588091
ENSMUSG00000029203	Ube2k	-0.589034
ENSMUSG00000058799	Nap1l1	-0.589388
ENSMUSG00000020180	Snrpd3	-0.590252
ENSMUSG00000029246	Ppat	-0.590531
ENSMUSG00000031386	Hcfc1	-0.590661
ENSMUSG00000009575	Cbx5	-0.591246
ENSMUSG00000072872	Rybp	-0.591464
ENSMUSG00000039789	Zfp597	-0.591491
ENSMUSG00000092819	Gm23639	-0.592133
ENSMUSG00000023026	Dip2b	-0.592614
ENSMUSG00000052155	Acvr2a	-0.593354
ENSMUSG00000027803	Wwtr1	-0.594321
ENSMUSG00000036863	Syde2	-0.594335
ENSMUSG00000030421	Uri1	-0.594852
ENSMUSG00000049670	Morn4	-0.595382
ENSMUSG00000040423	Rc3h1	-0.595508
ENSMUSG00000031217	Efnb1	-0.595728
ENSMUSG00000025616	Usp16	-0.595732
ENSMUSG00000033016	Nfatc1	-0.595754
ENSMUSG00000032577	Mapkapk3	-0.595838
ENSMUSG00000033356	Pus7l	-0.596125
ENSMUSG00000103624	Gm3081	-0.596411
ENSMUSG00000029027	Dffb	-0.596803
ENSMUSG00000013033	Adgrl1	-0.596942
ENSMUSG00000025591	Tma16	-0.597532
ENSMUSG00000024360	Etf1	-0.597655
ENSMUSG00000027770	Dhx36	-0.597753
ENSMUSG00000037787	Apopt1	-0.598095
ENSMUSG00000089726	Mir17hg	-0.599092
ENSMUSG00000034111	Tmed8	-0.599174
ENSMUSG00000044906	4930503L19Rik	-0.599854
ENSMUSG00000027009	Itga4	-0.60001
ENSMUSG00000017776	Crk	-0.600188
ENSMUSG00000018199	Trove2	-0.600417
ENSMUSG00000052056	Zfp217	-0.600709
ENSMUSG00000032727	Mier3	-0.600887
ENSMUSG00000031902	Nfatc3	-0.601107
ENSMUSG00000020359	Phykpl	-0.601128
ENSMUSG00000038976	Ppp1r9b	-0.601144
ENSMUSG00000031590	Frg1	-0.60147
ENSMUSG00000021868	Ppif	-0.601637
ENSMUSG00000028161	Ppp3ca	-0.601724
ENSMUSG00000029730	Mcm7	-0.60222
ENSMUSG00000029427	Zcchc8	-0.602351
ENSMUSG00000031563	Wwc2	-0.602743
ENSMUSG00000102657	Gm37899	-0.602794
ENSMUSG00000028370	Pappa	-0.602991
ENSMUSG00000002428	Hltf	-0.603422
ENSMUSG00000090399	Gm38399	-0.60373
ENSMUSG00000032397	Tipin	-0.603747
ENSMUSG00000068823	Csde1	-0.604267
ENSMUSG00000032254	Kif23	-0.604359
ENSMUSG00000027699	Ect2	-0.604948
ENSMUSG00000064128	Cenpj	-0.605123
ENSMUSG00000052752	Traf7	-0.605571
ENSMUSG00000097736	9530059O14Rik	-0.605767
ENSMUSG00000022800	Fyttd1	-0.606166
ENSMUSG00000041471	Fam35a	-0.60623
ENSMUSG00000018651	Tada2a	-0.606325
ENSMUSG00000035236	Scai	-0.606996
ENSMUSG00000048264	Dip2c	-0.607366
ENSMUSG00000064138	Fam172a	-0.607565
ENSMUSG00000065353	Snora73b	-0.608096
ENSMUSG00000022774	Ncbp2	-0.608556
ENSMUSG00000000127	Fer	-0.61009
ENSMUSG00000026554	Dcaf8	-0.610141
ENSMUSG00000039748	Exo1	-0.610651
ENSMUSG00000074221	Zfp568	-0.611347
ENSMUSG00000043467	Zbtb37	-0.61256
ENSMUSG00000032350	Gclc	-0.612583
ENSMUSG00000051220	Ercc6l	-0.612737
ENSMUSG00000051235	Gen1	-0.612996
ENSMUSG00000028245	Nsmaf	-0.613783
ENSMUSG00000106822	Gm43533	-0.614036
ENSMUSG00000024151	Msh2	-0.614271
ENSMUSG00000020091	Eif4ebp2	-0.614509
ENSMUSG00000092390	Gm20541	-0.614791
ENSMUSG00000086429	Gt(ROSA)26Sor	-0.615213
ENSMUSG00000069309	Hist1h2an	-0.615537
ENSMUSG00000034192	Lsm3	-0.615719
ENSMUSG00000068855	Hist2h2ac	-0.616609
ENSMUSG00000029250	Polr2b	-0.616649
ENSMUSG00000100455	Gm29170	-0.61687
ENSMUSG00000021758	Ddx4	-0.617982
ENSMUSG00000035614	Togaram1	-0.61824
ENSMUSG00000022992	Kansl2	-0.618795
ENSMUSG00000020717	Pecam1	-0.619408
ENSMUSG00000014353	Tmem87b	-0.619456
ENSMUSG00000028284	Map3k7	-0.619616
ENSMUSG00000041438	Utp4	-0.620481
ENSMUSG00000032423	Syncrip	-0.62173
ENSMUSG00000030096	Slc6a6	-0.6221
ENSMUSG00000046580	Gm7862	-0.622823
ENSMUSG00000088254	Gm24289	-0.623322
ENSMUSG00000030330	Ing4	-0.623574
ENSMUSG00000039652	Cpeb3	-0.625643
ENSMUSG00000040594	Ranbp17	-0.626436
ENSMUSG00000032637	Atxn2l	-0.628206
ENSMUSG00000048833	Slc39a9	-0.629284
ENSMUSG00000041966	Dcaf17	-0.629516
ENSMUSG00000038766	Gabpb2	-0.629627
ENSMUSG00000033014	Trim33	-0.630615
ENSMUSG00000028403	Zdhhc21	-0.630827
ENSMUSG00000033382	Trappc8	-0.63085
ENSMUSG00000040549	Ckap5	-0.632189
ENSMUSG00000058290	Espl1	-0.632384
ENSMUSG00000025173	Wdr45b	-0.634529
ENSMUSG00000085148	Mir22hg	-0.634676
ENSMUSG00000010290	AI597479	-0.634824
ENSMUSG00000087368	BC065397	-0.634883
ENSMUSG00000063894	Zkscan8	-0.636284
ENSMUSG00000005371	Fbxo11	-0.636997
ENSMUSG00000025785	Exosc7	-0.637451
ENSMUSG00000042650	Alkbh5	-0.637459
ENSMUSG00000082474	Gm8213	-0.638139
ENSMUSG00000024293	Esco1	-0.639625
ENSMUSG00000062078	Qk	-0.639841
ENSMUSG00000026333	Gin1	-0.640133
ENSMUSG00000058443	Rpl10-ps3	-0.640832
ENSMUSG00000013736	Trnt1	-0.641904
ENSMUSG00000041058	Wwp1	-0.642314
ENSMUSG00000021068	Nin	-0.642793
ENSMUSG00000027667	Zfp639	-0.643636
ENSMUSG00000020948	Klhl28	-0.645044
ENSMUSG00000038079	Tmem237	-0.645916
ENSMUSG00000062949	Atp11c	-0.646257
ENSMUSG00000027133	Nop10	-0.646277
ENSMUSG00000020525	Ppm1d	-0.646932
ENSMUSG00000074867	Zfp808	-0.647091
ENSMUSG00000031600	Vps37a	-0.647593
ENSMUSG00000033904	Ccp110	-0.648205
ENSMUSG00000020038	Cry1	-0.64899
ENSMUSG00000049606	Zfp644	-0.649711
ENSMUSG00000020362	Cnot6	-0.650124
ENSMUSG00000028134	Ptbp2	-0.651136
ENSMUSG00000030213	Atf7ip	-0.651549
ENSMUSG00000042211	Fbxo38	-0.652853
ENSMUSG00000020115	Tbk1	-0.653351
ENSMUSG00000061613	U2af1	-0.653444
ENSMUSG00000022828	Gtf2e1	-0.653591
ENSMUSG00000024298	Zfp871	-0.653612
ENSMUSG00000029474	Rnf34	-0.655903
ENSMUSG00000018417	Myo1b	-0.656767
ENSMUSG00000038683	Pak1ip1	-0.658561
ENSMUSG00000033364	Usp37	-0.661017
ENSMUSG00000029253	Cenpc1	-0.661115
ENSMUSG00000009995	Taz	-0.661872
ENSMUSG00000048379	Socs4	-0.661982
ENSMUSG00000020962	Gtf2a1	-0.662191
ENSMUSG00000005198	Polr2a	-0.662275
ENSMUSG00000020059	Sycp3	-0.664937
ENSMUSG00000026074	Map4k4	-0.665981
ENSMUSG00000020922	Lsm12	-0.66756
ENSMUSG00000021608	Lpcat1	-0.667846
ENSMUSG00000048763	Hoxb3	-0.668835
ENSMUSG00000085396	Firre	-0.670207
ENSMUSG00000043535	Setx	-0.670385
ENSMUSG00000032446	Eomes	-0.670573
ENSMUSG00000024283	Wac	-0.672796
ENSMUSG00000027959	Sass6	-0.673338
ENSMUSG00000023919	Cenpq	-0.67447
ENSMUSG00000054519	Zfp867	-0.675482
ENSMUSG00000100826	Snhg14	-0.675629
ENSMUSG00000000420	Galnt1	-0.675682
ENSMUSG00000028106	Rprd2	-0.677706
ENSMUSG00000022702	Hira	-0.67797
ENSMUSG00000047022	Mipol1	-0.680301
ENSMUSG00000016087	Fli1	-0.680576
ENSMUSG00000028233	Tgs1	-0.681914
ENSMUSG00000021470	Ercc6l2	-0.68214
ENSMUSG00000021597	Slf1	-0.685735
ENSMUSG00000033799	Fam208b	-0.685976
ENSMUSG00000071350	Setdb2	-0.686076
ENSMUSG00000034826	Nup54	-0.693729
ENSMUSG00000033952	Aspm	-0.693836
ENSMUSG00000020687	Cdc27	-0.694704
ENSMUSG00000047996	Prrg1	-0.6968
ENSMUSG00000067928	Zfp760	-0.697076
ENSMUSG00000012443	Kif11	-0.69961
ENSMUSG00000026491	Ahctf1	-0.703546
ENSMUSG00000042323	Pbrm1	-0.703707
ENSMUSG00000027176	Cstf3	-0.704859
ENSMUSG00000028901	Gmeb1	-0.706236
ENSMUSG00000020657	Dnajc27	-0.709952
ENSMUSG00000025862	Stag2	-0.710161
ENSMUSG00000022142	Nup155	-0.715232
ENSMUSG00000050555	Hyls1	-0.716267
ENSMUSG00000035234	Abraxas1	-0.716904
ENSMUSG00000024493	Lars	-0.720053
ENSMUSG00000032537	Ephb1	-0.722149
ENSMUSG00000001767	Crnkl1	-0.729408
ENSMUSG00000020914	Top2a	-0.73813
ENSMUSG00000018481	Appbp2	-0.738649
ENSMUSG00000020648	Dus4l	-0.740856
ENSMUSG00000025077	Dclre1a	-0.742398
ENSMUSG00000018433	Nol11	-0.761912
ENSMUSG00000093594	Gm20707	-0.771638
ENSMUSG00000102573	Gm7265	-0.772395
ENSMUSG00000029661	Col1a2	0.544339
ENSMUSG00000046546	Fam43a	-0.507694
ENSMUSG00000037316	Bag4	-0.508523
ENSMUSG00000017747	Ghdc	0.892579
ENSMUSG00000042747	Krtcap2	0.876547
ENSMUSG00000031371	Haus7	0.851913
ENSMUSG00000024391	Apom	0.843228
ENSMUSG00000052712	BC004004	0.834215
ENSMUSG00000024208	Uqcc2	0.82067
ENSMUSG00000020623	Map2k6	0.817518
ENSMUSG00000022684	Bfar	0.813059
ENSMUSG00000044367	Slc16a13	0.810787
ENSMUSG00000036845	Lin37	0.809928
ENSMUSG00000032353	Tmed3	0.804614
ENSMUSG00000003355	Fkbp11	0.802699
ENSMUSG00000035754	Wdr18	0.796913
ENSMUSG00000028756	Pink1	0.792233
ENSMUSG00000034932	Mrpl54	0.79008
ENSMUSG00000022769	Sdf2l1	0.789547
ENSMUSG00000037405	Icam1	0.787103
ENSMUSG00000019822	Smpd2	0.785495
ENSMUSG00000055839	Elob	0.784375
ENSMUSG00000029998	Pcyox1	0.783499
ENSMUSG00000020610	Amz2	0.783013
ENSMUSG00000051483	Cbr1	0.774472
ENSMUSG00000046312	AI464131	0.774364
ENSMUSG00000022221	Ripk3	0.772663
ENSMUSG00000023828	Slc22a3	0.769362
ENSMUSG00000026509	Capn2	0.769277
ENSMUSG00000036752	Tubb4b	0.769212
ENSMUSG00000075284	Wipf1	0.768903
ENSMUSG00000040564	Apoc1	0.766204
ENSMUSG00000071649	B3gat3	0.765488
ENSMUSG00000019817	Plagl1	0.76004
ENSMUSG00000010406	Mrpl52	0.758593
ENSMUSG00000039956	Mrap	0.756009
ENSMUSG00000031753	Cog4	0.754943
ENSMUSG00000030035	Wbp1	0.754204
ENSMUSG00000029189	Sel1l3	0.753348
ENSMUSG00000027291	Vps39	0.751972
ENSMUSG00000030105	Arl8b	0.748822
ENSMUSG00000031134	Rbmx	0.747892
ENSMUSG00000030522	Mtmr10	0.747777
ENSMUSG00000027706	Sec62	0.746815
ENSMUSG00000023904	Hcfc1r1	0.746376
ENSMUSG00000019370	Calm3	0.745728
ENSMUSG00000030432	Rpl28	0.74234
ENSMUSG00000084786	Ubl5	0.741812
ENSMUSG00000001211	Agpat3	0.741273
ENSMUSG00000056629	Fkbp2	0.740315
ENSMUSG00000046811	Gltpd2	0.737269
ENSMUSG00000030603	Psmc4	0.737112
ENSMUSG00000004100	Ppan	0.736123
ENSMUSG00000073002	Vamp5	0.735861
ENSMUSG00000003809	Gcdh	0.733927
ENSMUSG00000071644	Eef1g	0.733482
ENSMUSG00000024038	Ndufv3	0.731596
ENSMUSG00000026457	Adipor1	0.729697
ENSMUSG00000030770	Parva	0.729417
ENSMUSG00000046314	Stxbp6	0.727952
ENSMUSG00000005510	Ndufs3	0.726474
ENSMUSG00000022836	Mylk	0.725819
ENSMUSG00000029763	Exoc4	0.723407
ENSMUSG00000050410	Tcf19	0.723268
ENSMUSG00000026480	Ncf2	0.721314
ENSMUSG00000061518	Cox5b	0.720967
ENSMUSG00000057322	Rpl38	0.720307
ENSMUSG00000015790	Surf1	0.71911
ENSMUSG00000027452	Acss1	0.718355
ENSMUSG00000022479	Vdr	0.718157
ENSMUSG00000030319	Cand2	0.716765
ENSMUSG00000024941	Scyl1	0.715997
ENSMUSG00000024273	2700062C07Rik	0.71345
ENSMUSG00000029064	Gnb1	0.711336
ENSMUSG00000037440	Vnn1	0.711201
ENSMUSG00000026568	Mpc2	0.711009
ENSMUSG00000015656	Hspa8	0.710818
ENSMUSG00000029402	Snrnp35	0.710428
ENSMUSG00000040354	Mars	0.71026
ENSMUSG00000022841	Ap2m1	0.707297
ENSMUSG00000035944	Ttc38	0.706843
ENSMUSG00000034164	Emid1	0.70586
ENSMUSG00000000958	Slc7a7	0.705626
ENSMUSG00000033938	Ndufb7	0.7052
ENSMUSG00000019505	Ubb	0.704701
ENSMUSG00000019734	Tmc4	0.704456
ENSMUSG00000006390	Elovl1	0.702628
ENSMUSG00000028744	Pqlc2	0.702485
ENSMUSG00000026127	Imp4	0.701248
ENSMUSG00000021376	Tpmt	0.700716
ENSMUSG00000024037	Wdr4	0.700294
ENSMUSG00000075706	Gpx4	0.700119
ENSMUSG00000033055	Ankrd54	0.700054
ENSMUSG00000027650	Tti1	0.699976
ENSMUSG00000051159	Cited1	0.699134
ENSMUSG00000034566	Atp5h	0.698765
ENSMUSG00000045503	Sys1	0.697705
ENSMUSG00000021416	Eci3	0.693471
ENSMUSG00000031556	Tm2d2	0.689596
ENSMUSG00000052609	Plekhg3	0.686442
ENSMUSG00000026176	Ctdsp1	0.686384
ENSMUSG00000032487	Ptgs2	0.686049
ENSMUSG00000025579	Gaa	0.685481
ENSMUSG00000024792	Zfpl1	0.685329
ENSMUSG00000019715	Gle1	0.685311
ENSMUSG00000017288	Vps53	0.683031
ENSMUSG00000020456	Ogdh	0.68286
ENSMUSG00000070002	Ell	0.682472
ENSMUSG00000022175	Lrp10	0.681764
ENSMUSG00000058672	Tubb2a	0.679406
ENSMUSG00000028843	Sh3bgrl3	0.679206
ENSMUSG00000032604	Qars	0.67856
ENSMUSG00000036585	Fgf1	0.677554
ENSMUSG00000063457	Rps15	0.67642
ENSMUSG00000057863	Rpl36	0.674988
ENSMUSG00000046756	Mrps7	0.67493
ENSMUSG00000020098	Pcbd1	0.674906
ENSMUSG00000059734	Ndufs8	0.673744
ENSMUSG00000006050	Sra1	0.673287
ENSMUSG00000028332	Hemgn	0.672784
ENSMUSG00000033685	Ucp2	0.672753
ENSMUSG00000052214	Opa3	0.67176
ENSMUSG00000044894	Uqcrq	0.670954
ENSMUSG00000026966	Ssna1	0.669065
ENSMUSG00000090841	Myl6	0.668327
ENSMUSG00000043439	Epop	0.665682
ENSMUSG00000056938	Acbd4	0.665353
ENSMUSG00000006095	Tbcb	0.664748
ENSMUSG00000021273	Fdft1	0.664481
ENSMUSG00000022354	Ndufb9	0.664085
ENSMUSG00000020484	Xbp1	0.663634
ENSMUSG00000035413	Tmem98	0.661862
ENSMUSG00000042210	Abhd14a	0.661701
ENSMUSG00000037348	Paqr7	0.660703
ENSMUSG00000022040	Ephx2	0.660282
ENSMUSG00000002343	Armc6	0.659107
ENSMUSG00000028980	H6pd	0.658868
ENSMUSG00000001029	Icam2	0.658855
ENSMUSG00000018574	Acadvl	0.657093
ENSMUSG00000003184	Irf3	0.656508
ENSMUSG00000046402	Rbp1	0.656407
ENSMUSG00000025497	Cdhr5	0.655965
ENSMUSG00000033022	Cdo1	0.655781
ENSMUSG00000037022	Mmaa	0.655221
ENSMUSG00000041625	Ggact	0.654497
ENSMUSG00000023973	Cnpy3	0.652987
ENSMUSG00000040472	Rabggta	0.652562
ENSMUSG00000026857	Ntmt1	0.652112
ENSMUSG00000040018	Cox15	0.651868
ENSMUSG00000009621	Vav2	0.651787
ENSMUSG00000018287	Spag7	0.651509
ENSMUSG00000021456	Fbp2	0.651222
ENSMUSG00000032513	Gorasp1	0.65036
ENSMUSG00000003421	Nosip	0.649719
ENSMUSG00000047215	Rpl9	0.649186
ENSMUSG00000006589	Aprt	0.648322
ENSMUSG00000056917	Sipa1	0.647455
ENSMUSG00000024120	Lrpprc	0.647295
ENSMUSG00000032440	Tgfbr2	0.646258
ENSMUSG00000027411	Vps16	0.644819
ENSMUSG00000025007	Aldh18a1	0.644725
ENSMUSG00000022218	Tgm1	0.644245
ENSMUSG00000022614	Lmf2	0.643268
ENSMUSG00000029311	Hsd17b11	0.642832
ENSMUSG00000000340	Dbt	0.6424
ENSMUSG00000049751	Rpl36al	0.642205
ENSMUSG00000024664	Fads3	0.641211
ENSMUSG00000070319	Eif3g	0.640897
ENSMUSG00000032714	Syde1	0.640844
ENSMUSG00000004460	Dnajb11	0.640327
ENSMUSG00000021218	Gdi2	0.639328
ENSMUSG00000028107	Tars2	0.639124
ENSMUSG00000029752	Asns	0.639019
ENSMUSG00000085757	Tslrn1	0.63846
ENSMUSG00000027074	Slc43a3	0.637926
ENSMUSG00000020432	Tcn2	0.637516
ENSMUSG00000028837	Psmb2	0.637093
ENSMUSG00000030220	Arhgdib	0.63502
ENSMUSG00000008892	Vdac3	0.634525
ENSMUSG00000033831	Fgb	0.633286
ENSMUSG00000035674	Ndufa3	0.633115
ENSMUSG00000028978	Nos3	0.632306
ENSMUSG00000071551	Akr1c19	0.630176
ENSMUSG00000028964	Park7	0.629559
ENSMUSG00000035112	Wnk4	0.629524
ENSMUSG00000054836	Elp6	0.628356
ENSMUSG00000026692	Fmo4	0.627525
ENSMUSG00000042286	Stab1	0.627324
ENSMUSG00000021280	Exoc3l4	0.626028
ENSMUSG00000039706	Ldb2	0.623446
ENSMUSG00000030769	Slc5a11	0.623264
ENSMUSG00000024507	Hsd17b4	0.622838
ENSMUSG00000005043	Sgsh	0.62134
ENSMUSG00000002847	Pla1a	0.621172
ENSMUSG00000071645	Tut1	0.620741
ENSMUSG00000033809	Alg3	0.620029
ENSMUSG00000053897	Slc39a8	0.61938
ENSMUSG00000028497	Hacd4	0.618779
ENSMUSG00000025481	Urah	0.616189
ENSMUSG00000022106	Rcbtb2	0.615566
ENSMUSG00000044502	Bod1	0.615261
ENSMUSG00000054312	Mrps21	0.615211
ENSMUSG00000063019	Manbal	0.615095
ENSMUSG00000056643	Chst13	0.614887
ENSMUSG00000037032	Apbb1	0.61286
ENSMUSG00000042834	Nrep	0.612507
ENSMUSG00000029153	Ociad2	0.61229
ENSMUSG00000022370	Mrpl13	0.611247
ENSMUSG00000071715	Ncf4	0.610721
ENSMUSG00000059772	Slx1b	0.610639
ENSMUSG00000004789	Dlst	0.608849
ENSMUSG00000053886	Sh2d4a	0.608797
ENSMUSG00000054484	Tmem62	0.60843
ENSMUSG00000046269	Usp27x	0.606136
ENSMUSG00000090523	Gypc	0.604427
ENSMUSG00000037820	Tgm2	0.602248
ENSMUSG00000078974	Sec61g	0.600838
ENSMUSG00000047547	Cltb	0.600625
ENSMUSG00000080921	Rpl38-ps2	0.598832
ENSMUSG00000017404	Rpl19	0.59803
ENSMUSG00000022685	Parn	0.597689
ENSMUSG00000034729	Mrps10	0.597137
ENSMUSG00000067212	H2-T23	0.593483
ENSMUSG00000021773	Comtd1	0.593385
ENSMUSG00000078350	Smim1	0.592143
ENSMUSG00000038910	Plcl2	0.591009
ENSMUSG00000061032	Rrp1	0.587725
ENSMUSG00000038900	Rpl12	0.585738
ENSMUSG00000038188	Scarf1	0.585463
ENSMUSG00000066705	Fxyd6	0.584782
ENSMUSG00000027435	Cd93	0.583813
ENSMUSG00000024791	Cdca5	0.583508
ENSMUSG00000022035	Ccdc25	0.57891
ENSMUSG00000024663	Rab3il1	0.578547
ENSMUSG00000037824	Tspan14	0.578294
ENSMUSG00000005103	Wdr1	0.576699
ENSMUSG00000026837	Col5a1	0.575173
ENSMUSG00000029810	Tmem176b	0.572272
ENSMUSG00000027649	Ctnnbl1	0.569817
ENSMUSG00000006574	Slc4a1	0.569533
ENSMUSG00000021807	Rtraf	0.566702
ENSMUSG00000027661	Slc2a10	0.565676
ENSMUSG00000030788	Rnf141	0.561253
ENSMUSG00000035629	Rubcn	0.558646
ENSMUSG00000031422	Morf4l2	0.557804
ENSMUSG00000060147	Serpinb6a	0.556411
ENSMUSG00000024896	Minpp1	0.554622
ENSMUSG00000000339	Rtca	0.548719
ENSMUSG00000082816	Gm11953	0.547962
ENSMUSG00000036655	Colec11	0.539837
ENSMUSG00000046822	Slc39a3	0.527701
ENSMUSG00000043190	Rfesd	0.521734
ENSMUSG00000030108	Slc6a13	0.521446
ENSMUSG00000035473	Galm	0.519984
ENSMUSG00000037991	Rmi2	0.516234
ENSMUSG00000038591	Colec10	0.506683
ENSMUSG00000021690	Jmy	-0.518427
ENSMUSG00000048279	Sacs	-0.523446
ENSMUSG00000052751	Repin1	-0.53024
ENSMUSG00000042772	Smg7	-0.542953
ENSMUSG00000053774	Ubxn7	-0.549476
ENSMUSG00000078952	Lncenc1	-0.553005
ENSMUSG00000034807	Colgalt1	-0.553267
ENSMUSG00000023883	Phf10	-0.553783
ENSMUSG00000062373	Tmem65	-0.554951
ENSMUSG00000061082	Plac1	-0.558619
ENSMUSG00000063663	Brwd3	-0.559696
ENSMUSG00000030435	U2af2	-0.561561
ENSMUSG00000029439	Sfswap	-0.563381
ENSMUSG00000028389	Zfp37	-0.564157
ENSMUSG00000047466	8030462N17Rik	-0.56847
ENSMUSG00000028114	Mettl14	-0.571041
ENSMUSG00000030867	Plk1	-0.571454
ENSMUSG00000041836	Ptpre	-0.572939
ENSMUSG00000051232	Tmem199	-0.577669
ENSMUSG00000033439	Trmt13	-0.578681
ENSMUSG00000090626	Tex9	-0.579486
ENSMUSG00000054099	Slc25a40	-0.580758
ENSMUSG00000027303	Ptpra	-0.58109
ENSMUSG00000020546	Stxbp4	-0.58134
ENSMUSG00000032640	Chsy1	-0.582181
ENSMUSG00000020659	Cbll1	-0.582643
ENSMUSG00000042572	Ube2q1	-0.582941
ENSMUSG00000022064	Pibf1	-0.584882
ENSMUSG00000063382	Bcl9l	-0.58495
ENSMUSG00000024095	Hnrnpll	-0.585899
ENSMUSG00000018322	Tomm34	-0.592643
ENSMUSG00000101523	Gm10031	-0.593888
ENSMUSG00000066640	Fbxl18	-0.595101
ENSMUSG00000103317	Gm38359	-0.598154
ENSMUSG00000022833	Ccdc14	-0.602807
ENSMUSG00000026626	Ppp2r5a	-0.603121
ENSMUSG00000031575	Ash2l	-0.604761
ENSMUSG00000002997	Prkar2b	-0.607878
ENSMUSG00000037416	Dmxl1	-0.608639
ENSMUSG00000028790	Khdrbs1	-0.608682
ENSMUSG00000063884	Ptcd3	-0.610702
ENSMUSG00000020250	Txnrd1	-0.611425
ENSMUSG00000026455	Klhl12	-0.613046
ENSMUSG00000081603	Gm14681	-0.613703
ENSMUSG00000044496	2510039O18Rik	-0.614722
ENSMUSG00000032402	Smad3	-0.615036
ENSMUSG00000057335	Cep170	-0.616648
ENSMUSG00000037062	Sh3glb1	-0.617566
ENSMUSG00000030509	Asb7	-0.618037
ENSMUSG00000018849	Wwc1	-0.618966
ENSMUSG00000027184	Caprin1	-0.619454
ENSMUSG00000104315	Gm37906	-0.62037
ENSMUSG00000036867	Smad6	-0.621502
ENSMUSG00000021051	Ppp2r5e	-0.622612
ENSMUSG00000038697	Taf5l	-0.624121
ENSMUSG00000036097	Slf2	-0.62527
ENSMUSG00000027534	Snx16	-0.62533
ENSMUSG00000024217	Snrpc	-0.626512
ENSMUSG00000031485	Plpbp	-0.627111
ENSMUSG00000028412	Slc44a1	-0.627534
ENSMUSG00000024587	Nars	-0.631865
ENSMUSG00000008090	Fgfrl1	-0.632091
ENSMUSG00000097769	Snhg4	-0.632564
ENSMUSG00000093178	Snord87	-0.632848
ENSMUSG00000063804	Lin28b	-0.633028
ENSMUSG00000042506	Usp22	-0.636258
ENSMUSG00000054280	Prr14l	-0.637842
ENSMUSG00000028889	Yrdc	-0.639463
ENSMUSG00000028556	Dock7	-0.639607
ENSMUSG00000058567	Gm2531	-0.641034
ENSMUSG00000042515	Mum1l1	-0.641614
ENSMUSG00000065954	Tacc1	-0.644508
ENSMUSG00000055319	Sec23ip	-0.645063
ENSMUSG00000033454	Zbtb1	-0.645876
ENSMUSG00000020167	Tcf3	-0.649174
ENSMUSG00000048911	Rnf24	-0.650403
ENSMUSG00000028882	Ppp1r8	-0.650946
ENSMUSG00000027287	Snap23	-0.651543
ENSMUSG00000086040	Wipf3	-0.651624
ENSMUSG00000074212	Dnajb14	-0.652015
ENSMUSG00000027954	Efna1	-0.652054
ENSMUSG00000037234	Hook3	-0.652785
ENSMUSG00000029550	Sppl3	-0.652905
ENSMUSG00000042507	Elmsan1	-0.655892
ENSMUSG00000044150	Bclaf3	-0.656504
ENSMUSG00000027478	Dnmt3b	-0.656751
ENSMUSG00000022009	Nufip1	-0.660056
ENSMUSG00000106959	Gm42548	-0.660574
ENSMUSG00000058550	Dppa4	-0.661469
ENSMUSG00000032085	Tagln	-0.661686
ENSMUSG00000027677	Ttc14	-0.662419
ENSMUSG00000030499	Kctd15	-0.663094
ENSMUSG00000034342	Cbl	-0.664111
ENSMUSG00000059834	Sclt1	-0.664735
ENSMUSG00000020063	Sirt1	-0.664914
ENSMUSG00000023460	Rab12	-0.665466
ENSMUSG00000034377	Tulp4	-0.665542
ENSMUSG00000028793	Rnf19b	-0.665842
ENSMUSG00000021929	Kpna3	-0.66642
ENSMUSG00000031982	Arv1	-0.667128
ENSMUSG00000042363	Lgalsl	-0.667602
ENSMUSG00000025899	Alkbh8	-0.668843
ENSMUSG00000032293	Ireb2	-0.669077
ENSMUSG00000052423	B4galt3	-0.669231
ENSMUSG00000020994	Pnn	-0.669982
ENSMUSG00000109005	Gm45221	-0.671597
ENSMUSG00000034610	Zcchc11	-0.671714
ENSMUSG00000021245	Mlh3	-0.672586
ENSMUSG00000017548	Suz12	-0.673729
ENSMUSG00000010175	Prox1	-0.674129
ENSMUSG00000034158	Lrrc58	-0.674253
ENSMUSG00000001150	Mcm3ap	-0.675188
ENSMUSG00000031073	Fgf15	-0.675208
ENSMUSG00000053414	Hunk	-0.677068
ENSMUSG00000054079	Utp18	-0.679837
ENSMUSG00000054871	Tmem158	-0.679857
ENSMUSG00000026039	Sgol2a	-0.680606
ENSMUSG00000035051	Dhx57	-0.681687
ENSMUSG00000059890	Ube4a	-0.681697
ENSMUSG00000051390	Zbtb22	-0.683739
ENSMUSG00000064090	Vrk2	-0.685351
ENSMUSG00000036968	Cnpy4	-0.685571
ENSMUSG00000003226	Ranbp2	-0.686039
ENSMUSG00000001173	Ocrl	-0.687049
ENSMUSG00000025161	Slc16a3	-0.688775
ENSMUSG00000030663	1110004F10Rik	-0.691198
ENSMUSG00000041594	Tmtc4	-0.69152
ENSMUSG00000048170	Mcmbp	-0.691674
ENSMUSG00000024294	Mib1	-0.692384
ENSMUSG00000022325	Pop1	-0.694068
ENSMUSG00000033075	Senp1	-0.694384
ENSMUSG00000026502	Desi2	-0.69534
ENSMUSG00000024477	Pggt1b	-0.696288
ENSMUSG00000034300	Fam53c	-0.697635
ENSMUSG00000037236	Matr3	-0.697725
ENSMUSG00000020918	Kat2a	-0.697819
ENSMUSG00000061313	Ddhd2	-0.697897
ENSMUSG00000023330	Dtwd1	-0.699755
ENSMUSG00000022781	Pak2	-0.700462
ENSMUSG00000026784	Pdss1	-0.700542
ENSMUSG00000032582	Rbm6	-0.701519
ENSMUSG00000024614	Tmx3	-0.701709
ENSMUSG00000046572	Zfp518b	-0.701783
ENSMUSG00000037161	Mgarp	-0.703382
ENSMUSG00000038467	Chmp4b	-0.705832
ENSMUSG00000046324	Ermp1	-0.70596
ENSMUSG00000036698	Ago2	-0.706117
ENSMUSG00000032449	Slc25a36	-0.707235
ENSMUSG00000023018	Smarcd1	-0.707472
ENSMUSG00000021938	Pspc1	-0.707695
ENSMUSG00000078566	Bnip3	-0.708336
ENSMUSG00000021754	Map3k1	-0.710472
ENSMUSG00000035762	Tmem161b	-0.710559
ENSMUSG00000040446	Rprd1a	-0.711691
ENSMUSG00000028639	Ybx1	-0.713687
ENSMUSG00000074802	Gas2l3	-0.713871
ENSMUSG00000026510	Trp53bp2	-0.715125
ENSMUSG00000033624	Pdpr	-0.715428
ENSMUSG00000030990	Pgap2	-0.716296
ENSMUSG00000062115	Rai1	-0.716767
ENSMUSG00000031608	Galnt7	-0.716956
ENSMUSG00000039286	Fndc3b	-0.71747
ENSMUSG00000022364	Tbc1d31	-0.717524
ENSMUSG00000030754	Copb1	-0.717644
ENSMUSG00000040521	Tsfm	-0.71785
ENSMUSG00000037313	Tacc3	-0.717906
ENSMUSG00000031628	Casp3	-0.723068
ENSMUSG00000063785	Utp14a	-0.723334
ENSMUSG00000025860	Xiap	-0.723552
ENSMUSG00000013663	Pten	-0.726996
ENSMUSG00000040850	Psme4	-0.729348
ENSMUSG00000032264	Zw10	-0.729548
ENSMUSG00000030528	Blm	-0.732298
ENSMUSG00000000365	Rnf17	-0.733886
ENSMUSG00000107118	Gm42986	-0.73472
ENSMUSG00000018377	Vezf1	-0.735401
ENSMUSG00000020634	Ubxn2a	-0.735814
ENSMUSG00000001036	Epn2	-0.738184
ENSMUSG00000020547	Bzw2	-0.740229
ENSMUSG00000019841	Rev3l	-0.740272
ENSMUSG00000020876	Snx11	-0.742635
ENSMUSG00000022425	Enpp2	-0.742726
ENSMUSG00000036022	Fam122b	-0.743027
ENSMUSG00000023025	Larp4	-0.744298
ENSMUSG00000019854	Reps1	-0.745953
ENSMUSG00000057147	Dph6	-0.748327
ENSMUSG00000046707	Csnk2a2	-0.7495
ENSMUSG00000045767	B230219D22Rik	-0.749968
ENSMUSG00000002728	Naa20	-0.750385
ENSMUSG00000028514	Usp24	-0.750646
ENSMUSG00000022283	Pabpc1	-0.752136
ENSMUSG00000102950	Gm37018	-0.753968
ENSMUSG00000075703	Selenoi	-0.756721
ENSMUSG00000054237	Fra10ac1	-0.758521
ENSMUSG00000032216	Nedd4	-0.759621
ENSMUSG00000026771	Spopl	-0.759763
ENSMUSG00000019863	Qrsl1	-0.760961
ENSMUSG00000041685	Fcho2	-0.76195
ENSMUSG00000016477	E2f3	-0.76222
ENSMUSG00000045205	Dpy19l4	-0.762778
ENSMUSG00000042699	Dhx9	-0.769048
ENSMUSG00000019917	45179	-0.7701
ENSMUSG00000004356	Utp20	-0.770202
ENSMUSG00000042745	Id1	-0.775022
ENSMUSG00000036768	Kif15	-0.781351
ENSMUSG00000031311	Nono	-0.783053
ENSMUSG00000027349	Fam98b	-0.784005
ENSMUSG00000018548	Trim37	-0.78737
ENSMUSG00000008976	Gabpa	-0.790176
ENSMUSG00000000838	Fmr1	-0.793296
ENSMUSG00000022246	Rai14	-0.793476
ENSMUSG00000036894	Rap2b	-0.794541
ENSMUSG00000024576	Csnk1a1	-0.794653
ENSMUSG00000034160	Ogt	-0.799945
ENSMUSG00000030660	Pik3c2a	-0.803071
ENSMUSG00000060679	Mrps9	-0.803283
ENSMUSG00000037242	Clic4	-0.803535
ENSMUSG00000017418	Arl5b	-0.80726
ENSMUSG00000039456	Morc3	-0.811354
ENSMUSG00000036990	Otud4	-0.812512
ENSMUSG00000026192	Atic	-0.819303
ENSMUSG00000039068	Zzz3	-0.825293
ENSMUSG00000037572	Wdhd1	-0.843138
ENSMUSG00000052396	Mogat2	0.902854
ENSMUSG00000072949	Acot1	0.898112
ENSMUSG00000001418	Glmp	0.895974
ENSMUSG00000020153	Ndufs7	0.888683
ENSMUSG00000029175	Slc35f6	0.885348
ENSMUSG00000034926	Dhcr24	0.879728
ENSMUSG00000056201	Cfl1	0.86763
ENSMUSG00000037049	Smpd1	0.863372
ENSMUSG00000016344	Ppdpf	0.862461
ENSMUSG00000030787	Lyve1	0.861464
ENSMUSG00000031818	Cox4i1	0.860348
ENSMUSG00000039878	Slc39a5	0.836987
ENSMUSG00000005124	Wisp1	0.836248
ENSMUSG00000025027	Xpnpep1	0.834983
ENSMUSG00000036106	Prr5	0.833688
ENSMUSG00000002326	Gmpr2	0.832384
ENSMUSG00000025068	Gsto1	0.824357
ENSMUSG00000040048	Ndufb10	0.823763
ENSMUSG00000017950	Hnf4a	0.819882
ENSMUSG00000058135	Gstm1	0.818093
ENSMUSG00000033021	Gmppa	0.817983
ENSMUSG00000042729	Wdr74	0.817573
ENSMUSG00000024990	Rbp4	0.81601
ENSMUSG00000023045	Soat2	0.809058
ENSMUSG00000053644	Aldh7a1	0.806989
ENSMUSG00000053560	Ier2	0.806246
ENSMUSG00000025270	Alas2	0.804257
ENSMUSG00000072941	Sod3	0.801121
ENSMUSG00000035637	Grhpr	0.800633
ENSMUSG00000043501	Lgals2	0.800142
ENSMUSG00000054932	Afp	0.796252
ENSMUSG00000022178	Ajuba	0.795217
ENSMUSG00000002227	Mov10	0.79423
ENSMUSG00000028992	Nmnat1	0.793427
ENSMUSG00000040413	Timd2	0.793022
ENSMUSG00000024781	Lipa	0.79196
ENSMUSG00000063018	2010204K13Rik	0.788408
ENSMUSG00000032309	Fbxo22	0.78744
ENSMUSG00000019433	Gipc1	0.786483
ENSMUSG00000032014	Oaf	0.785663
ENSMUSG00000028757	Ddost	0.784652
ENSMUSG00000047557	Lxn	0.783763
ENSMUSG00000026175	Vil1	0.783319
ENSMUSG00000025075	Habp2	0.783022
ENSMUSG00000035372	1810055G02Rik	0.782658
ENSMUSG00000022122	Ednrb	0.782412
ENSMUSG00000029161	Cgref1	0.779081
ENSMUSG00000025428	Atp5a1	0.776469
ENSMUSG00000000154	Slc22a18	0.775955
ENSMUSG00000036446	Lum	0.775934
ENSMUSG00000026728	Vim	0.775444
ENSMUSG00000016256	Ctsz	0.771662
ENSMUSG00000025499	Hras	0.771254
ENSMUSG00000045128	Rpl18a	0.769247
ENSMUSG00000024782	Ak3	0.769123
ENSMUSG00000021939	Ctsb	0.768116
ENSMUSG00000022407	Adsl	0.767637
ENSMUSG00000038224	Serpinf2	0.765586
ENSMUSG00000050708	Ftl1	0.762311
ENSMUSG00000026042	Col5a2	0.761261
ENSMUSG00000030681	Mvp	0.760869
ENSMUSG00000005161	Prdx2	0.75836
ENSMUSG00000020780	Srp68	0.7571
ENSMUSG00000021033	Gstz1	0.756866
ENSMUSG00000006360	Crip1	0.756111
ENSMUSG00000040181	Fmo1	0.755514
ENSMUSG00000075467	Dnlz	0.754246
ENSMUSG00000057666	Gapdh	0.754029
ENSMUSG00000026621	44986	0.753071
ENSMUSG00000040808	S100g	0.751854
ENSMUSG00000056121	Fez2	0.75068
ENSMUSG00000003868	Ruvbl2	0.749612
ENSMUSG00000066026	Dhrs3	0.747061
ENSMUSG00000031216	Stard8	0.746474
ENSMUSG00000032083	Apoa1	0.745349
ENSMUSG00000074922	Fam122a	0.744267
ENSMUSG00000020163	Uqcr11	0.741093
ENSMUSG00000027217	Tspan18	0.739657
ENSMUSG00000027610	Gss	0.739367
ENSMUSG00000033585	Ndn	0.738824
ENSMUSG00000025144	Cenpx	0.738628
ENSMUSG00000027227	Sord	0.737919
ENSMUSG00000042073	Abhd14b	0.736718
ENSMUSG00000026043	Col3a1	0.733921
ENSMUSG00000005681	Apoa2	0.730246
ENSMUSG00000029103	Lrpap1	0.729391
ENSMUSG00000043964	Orai3	0.7292
ENSMUSG00000032126	Hmbs	0.728585
ENSMUSG00000069662	Marcks	0.728501
ENSMUSG00000034258	Flvcr2	0.727285
ENSMUSG00000001348	Acp5	0.726393
ENSMUSG00000025732	Mcrip2	0.725452
ENSMUSG00000035478	Mbd3	0.725276
ENSMUSG00000042642	Flad1	0.721897
ENSMUSG00000018326	Ywhab	0.72187
ENSMUSG00000020849	Ywhae	0.72186
ENSMUSG00000025816	Sec61a2	0.720314
ENSMUSG00000024571	Gm16286	0.719531
ENSMUSG00000041237	Pklr	0.719274
ENSMUSG00000037936	Scarb1	0.717979
ENSMUSG00000024029	Tff3	0.717598
ENSMUSG00000028356	Ambp	0.717177
ENSMUSG00000003346	Abhd17a	0.715871
ENSMUSG00000049382	Krt8	0.71562
ENSMUSG00000026553	Copa	0.71455
ENSMUSG00000071078	Nr2c2ap	0.713787
ENSMUSG00000005378	Bud23	0.711304
ENSMUSG00000044201	Cdc25c	0.710839
ENSMUSG00000038298	Pdzk1	0.710382
ENSMUSG00000034371	Tkfc	0.710171
ENSMUSG00000053460	Ggcx	0.70859
ENSMUSG00000025268	Maged2	0.705661
ENSMUSG00000026295	Spp2	0.704778
ENSMUSG00000037060	Cavin3	0.704392
ENSMUSG00000050737	Ptges	0.703417
ENSMUSG00000039263	Npepl1	0.703149
ENSMUSG00000028001	Fga	0.702647
ENSMUSG00000001827	Folr1	0.702575
ENSMUSG00000073982	Rhog	0.700459
ENSMUSG00000027230	Creb3l1	0.698895
ENSMUSG00000052187	Hbb-y	0.695792
ENSMUSG00000006651	Aplp1	0.695144
ENSMUSG00000032080	Apoa4	0.695091
ENSMUSG00000036775	Decr2	0.693602
ENSMUSG00000044468	Fam46c	0.692467
ENSMUSG00000031844	Hsd17b2	0.691288
ENSMUSG00000045930	Clec14a	0.69046
ENSMUSG00000026965	Anapc2	0.687276
ENSMUSG00000029556	Hnf1a	0.685994
ENSMUSG00000071178	Serpina1b	0.68541
ENSMUSG00000086316	Nbdy	0.682097
ENSMUSG00000006024	Napa	0.68022
ENSMUSG00000001285	Myg1	0.680064
ENSMUSG00000032215	Rsl24d1	0.679362
ENSMUSG00000059939	9430015G10Rik	0.679028
ENSMUSG00000025155	Dus1l	0.678162
ENSMUSG00000024644	Cndp2	0.678107
ENSMUSG00000060716	Plekhh1	0.676385
ENSMUSG00000020733	Slc9a3r1	0.676099
ENSMUSG00000034993	Vat1	0.674325
ENSMUSG00000052821	Cysltr1	0.674095
ENSMUSG00000010358	Ifi35	0.673926
ENSMUSG00000061731	Ext1	0.672904
ENSMUSG00000020258	Glyctk	0.672548
ENSMUSG00000028607	Cpt2	0.672424
ENSMUSG00000019478	Rab4a	0.670579
ENSMUSG00000003420	Fcgrt	0.670471
ENSMUSG00000033916	Chmp2a	0.668395
ENSMUSG00000085700	Hbb-bh0	0.667758
ENSMUSG00000021998	Lcp1	0.664775
ENSMUSG00000061859	Patj	0.663006
ENSMUSG00000047867	Gimap6	0.660299
ENSMUSG00000050628	Ubald2	0.660147
ENSMUSG00000000876	Pxmp4	0.659412
ENSMUSG00000034918	Cdhr2	0.658499
ENSMUSG00000024132	Eci1	0.657881
ENSMUSG00000074261	Erich4	0.65691
ENSMUSG00000027465	Tbc1d20	0.655847
ENSMUSG00000046997	Spsb4	0.654358
ENSMUSG00000047843	Bri3	0.654213
ENSMUSG00000027002	Nckap1	0.653829
ENSMUSG00000032060	Cryab	0.652471
ENSMUSG00000019929	Dcn	0.650101
ENSMUSG00000031383	Dusp9	0.650037
ENSMUSG00000015149	Sirt2	0.649967
ENSMUSG00000025157	Zdhhc16	0.649785
ENSMUSG00000027931	Npr1	0.649283
ENSMUSG00000025393	Atp5b	0.648378
ENSMUSG00000055322	Tns1	0.647658
ENSMUSG00000026029	Casp8	0.647167
ENSMUSG00000036606	Plxnb2	0.647154
ENSMUSG00000054435	Gimap4	0.646929
ENSMUSG00000030214	Plbd1	0.64684
ENSMUSG00000027642	Rpn2	0.646809
ENSMUSG00000032554	Trf	0.646397
ENSMUSG00000029718	Pcolce	0.645667
ENSMUSG00000035459	Stab2	0.64559
ENSMUSG00000002458	Rgs19	0.643439
ENSMUSG00000049493	Pls1	0.642673
ENSMUSG00000045281	Gpr20	0.641648
ENSMUSG00000093674	Rpl41	0.641456
ENSMUSG00000064068	Mtx1	0.641277
ENSMUSG00000037706	Cd81	0.640946
ENSMUSG00000038527	C1rl	0.640558
ENSMUSG00000037740	Mrps26	0.639875
ENSMUSG00000029174	Tbc1d1	0.638207
ENSMUSG00000031891	Hsd11b2	0.635024
ENSMUSG00000024787	Snx15	0.634847
ENSMUSG00000025532	Crcp	0.634806
ENSMUSG00000019437	Tlcd1	0.633813
ENSMUSG00000035493	Tgfbi	0.633762
ENSMUSG00000024014	Pim1	0.631793
ENSMUSG00000027750	Postn	0.629378
ENSMUSG00000032519	Slc25a38	0.629156
ENSMUSG00000035268	Pkig	0.628494
ENSMUSG00000030890	Ilk	0.628343
ENSMUSG00000003234	Abcf3	0.627701
ENSMUSG00000031740	Mmp2	0.62765
ENSMUSG00000090213	Tmem189	0.627104
ENSMUSG00000053898	Ech1	0.624894
ENSMUSG00000021266	Wars	0.624339
ENSMUSG00000018672	Copz2	0.622556
ENSMUSG00000030217	Art4	0.621594
ENSMUSG00000000555	Itga5	0.620587
ENSMUSG00000026207	Speg	0.61924
ENSMUSG00000029838	Ptn	0.61923
ENSMUSG00000027406	Idh3b	0.61913
ENSMUSG00000011008	Mcoln2	0.618856
ENSMUSG00000040498	Igsf23	0.617927
ENSMUSG00000082431	Tdpx-ps1	0.617591
ENSMUSG00000046070	Igfals	0.617171
ENSMUSG00000049422	Chchd10	0.614947
ENSMUSG00000020150	Gamt	0.614863
ENSMUSG00000024661	Fth1	0.614305
ENSMUSG00000031402	Mpp1	0.613696
ENSMUSG00000034793	G6pc3	0.613151
ENSMUSG00000002944	Cd36	0.612536
ENSMUSG00000035237	Lcat	0.612333
ENSMUSG00000001802	Lrp3	0.61017
ENSMUSG00000064267	Hvcn1	0.609772
ENSMUSG00000030493	Faap24	0.607928
ENSMUSG00000014959	Gorasp2	0.604487
ENSMUSG00000003429	Rps11	0.604437
ENSMUSG00000061947	Serpina10	0.604129
ENSMUSG00000028973	Abcb8	0.603622
ENSMUSG00000006519	Cyba	0.603323
ENSMUSG00000021235	Coq6	0.602386
ENSMUSG00000050147	F2rl3	0.602372
ENSMUSG00000030762	Aqp8	0.602236
ENSMUSG00000004038	Gstm3	0.600897
ENSMUSG00000023971	Rrp36	0.60078
ENSMUSG00000021947	Cryl1	0.600178
ENSMUSG00000023991	Foxp4	0.598181
ENSMUSG00000049858	Suox	0.597705
ENSMUSG00000023043	Krt18	0.59614
ENSMUSG00000031816	Mthfsd	0.595547
ENSMUSG00000002017	Fam98a	0.594447
ENSMUSG00000034902	Pip5k1c	0.594388
ENSMUSG00000028127	Abcd3	0.594112
ENSMUSG00000063931	Pepd	0.59275
ENSMUSG00000041697	Cox6a1	0.591604
ENSMUSG00000020107	Anapc16	0.591421
ENSMUSG00000071713	Csf2rb	0.591071
ENSMUSG00000033068	Entpd6	0.589854
ENSMUSG00000025533	Asl	0.589058
ENSMUSG00000029843	Slc13a4	0.588866
ENSMUSG00000026879	Gsn	0.5876
ENSMUSG00000019539	Rcn3	0.587543
ENSMUSG00000054469	Lclat1	0.586731
ENSMUSG00000037275	Gemin5	0.586275
ENSMUSG00000058952	Cfi	0.584839
ENSMUSG00000043241	Upf2	0.584776
ENSMUSG00000031782	Coq9	0.584711
ENSMUSG00000026532	Spta1	0.584664
ENSMUSG00000069919	Hba-a1	0.584362
ENSMUSG00000028064	Sema4a	0.582801
ENSMUSG00000107283	Mpv17	0.582662
ENSMUSG00000031486	Adgra2	0.58065
ENSMUSG00000033860	Fgg	0.579775
ENSMUSG00000030881	Arfip2	0.579007
ENSMUSG00000045282	Tmem86b	0.576791
ENSMUSG00000027317	Ppp1r14d	0.575799
ENSMUSG00000052217	Hbb-bh1	0.575072
[truncated: 196 more rows]
