# Supplementary material for: Differential responses to maternal diabetes in embryo and visceral yolk sac
Source: Front Cell Dev Biol. 2023 Oct 19;11:1273641. doi: 10.3389/fcell.2023.1273641 (PMC10620973; doi:10.3389/fcell.2023.1273641)
Supplement: Supplementary file 5 [file Table1.XLSX]

## Sheet: DE genes Yolk Sac
This file contains the list of gene IDs that are differentially expressed when yolk sacs from diabetic pregnancies are compared to those from normal pregnancies
ensembl ID	mgi_symbol	pvalue	padj	meanCtrl	meanTreat	FC
ENSMUSG00000104793	Gm43756	0.000694558	0.0922	6.77345	3.56289	-1.90111
ENSMUSG00000066224	Arid3c	0.0001819	0.0481531	13.4126	8.34734	-1.60681
ENSMUSG00000032028	Nxpe2	0.0002163	0.0503337	17.6487	11.3869	-1.54991
ENSMUSG00000055373	Fut9	0.000647422	0.0895025	15.1337	9.87394	-1.5327
ENSMUSG00000109176	Zfp264	0.00041772	0.0711954	21.0339	13.7805	-1.52636
ENSMUSG00000087412	Gm15501	0.000452858	0.0731748	18.77	12.6986	-1.47812
ENSMUSG00000060063	Alox5ap	6.31003e-06	0.00490683	24.2949	16.845	-1.44226
ENSMUSG00000028825	Rhd	0.000786435	0.0998451	17.4465	12.1339	-1.43784
ENSMUSG00000097290	1300002E11Rik	0.000514639	0.0786008	25.8053	18.7203	-1.37847
ENSMUSG00000046721	Rpl14-ps1	0.000236028	0.0515203	39.2188	28.7217	-1.36547
ENSMUSG00000032398	Snapc5	0.000385798	0.0703605	42.0748	31.2196	-1.3477
ENSMUSG00000020182	Ddc	4.44676e-06	0.00368844	350.186	264.826	-1.32232
ENSMUSG00000031931	Ankrd49	0.00039941	0.0706898	159.082	124.761	-1.27509
ENSMUSG00000076432	Ywhaq	0.0004507	0.0731748	1210.93	962.081	-1.25866
ENSMUSG00000059182	Skap2	0.000711475	0.0922102	125.033	101.218	-1.23529
ENSMUSG00000032349	Elovl5	1.3145e-05	0.00778813	294.189	239.544	-1.22812
ENSMUSG00000048327	Ckap2l	2.50296e-05	0.0119776	175.569	143.527	-1.22325
ENSMUSG00000032673	Prorsd1	0.000158662	0.0443453	132.91	109.054	-1.21875
ENSMUSG00000033906	Zdhhc15	0.000329243	0.0650228	111.282	91.908	-1.2108
ENSMUSG00000031007	Atp6ap2	0.000383011	0.0703605	856.392	707.306	-1.21078
ENSMUSG00000005470	Asf1b	3.20456e-05	0.0147671	166.531	137.551	-1.21068
ENSMUSG00000031756	Cenpn	0.000338906	0.0658854	165.063	136.781	-1.20677
ENSMUSG00000030654	Arl6ip1	2.05677e-05	0.0106626	2580.98	2139.3	-1.20646
ENSMUSG00000021392	Nol8	0.000104566	0.0371717	297.943	247.329	-1.20464
ENSMUSG00000025762	Larp1b	9.55324e-06	0.00660341	133.666	112.619	-1.18688
ENSMUSG00000023921	Mut	0.000696576	0.0922	121.905	103.184	-1.18143
ENSMUSG00000022136	Dnajc3	0.00046937	0.0739228	704.474	600.46	-1.17322
ENSMUSG00000018666	Cbx1	0.000210499	0.0503337	1067.94	911.825	-1.17121
ENSMUSG00000006392	Med8	0.000409071	0.0706898	525.365	448.722	-1.1708
ENSMUSG00000052459	Atp6v1a	0.000464154	0.0739228	1123.32	962.068	-1.16761
ENSMUSG00000032263	Bckdhb	0.000705509	0.0922102	147.354	127.218	-1.15829
ENSMUSG00000074037	Mc1r	7.97368e-07	0.000807308	10.2752	8.87703	-1.1575
ENSMUSG00000031568	Rwdd4a	0.00014841	0.0443453	347.855	304.961	-1.14065
ENSMUSG00000027933	Ints3	0.000644451	0.0895025	143.131	166.5	1.16327
ENSMUSG00000007564	Ppp2r1a	0.000582246	0.0862417	195.607	227.616	1.16364
ENSMUSG00000058440	Nrf1	0.000600273	0.0875447	96.3482	112.617	1.16886
ENSMUSG00000018906	P4ha2	0.000294168	0.0600006	58.1146	71.2374	1.22581
ENSMUSG00000009555	Cdk9	0.000265866	0.0555771	38.4524	47.6834	1.24006
ENSMUSG00000029163	Emilin1	0.000233717	0.0515203	57.7862	72.3712	1.25239
ENSMUSG00000038387	Rras	0.000567731	0.0851049	25.6389	32.1507	1.25398
ENSMUSG00000001794	Capns1	0.0003902	0.0703605	204.303	257.346	1.25963
ENSMUSG00000011256	Adam19	0.000688642	0.0922	53.6621	67.5978	1.25969
ENSMUSG00000031328	Flna	0.000299964	0.0601959	200.45	253.337	1.26384
ENSMUSG00000030720	Cln3	0.000152367	0.0443453	20.622	27.0723	1.31279
ENSMUSG00000054889	Dsp	0.000426865	0.071771	357.44	474.336	1.32704
ENSMUSG00000059981	Taok2	8.87081e-05	0.0328979	98.0025	132.618	1.35321
ENSMUSG00000034765	Dusp5	0.000605115	0.0875447	17.813	24.1692	1.35683
ENSMUSG00000055296	Tmem245	0.00013004	0.042578	149.86	203.366	1.35703
ENSMUSG00000040841	Six5	0.000268014	0.0555771	9.32464	12.7338	1.36561
ENSMUSG00000045039	Megf8	0.000353896	0.0677411	20.6355	28.3798	1.37529
ENSMUSG00000055799	Tcf7l1	2.16735e-06	0.00192616	42.0892	58.3501	1.38634
ENSMUSG00000040128	Pnrc1	0.000518025	0.0786008	51.8928	72.1224	1.38983
ENSMUSG00000054364	Rhob	0.000615015	0.0879542	51.1666	74.083	1.44788
ENSMUSG00000070644	Etnk2	0.000515832	0.0786008	6.13207	9.17265	1.49585
ENSMUSG00000065126	Snord104	2.33706e-05	0.0116311	12.2167	18.354	1.50237
ENSMUSG00000021403	Serpinb9b	0.000117958	0.0396656	7.59793	11.4831	1.51135
ENSMUSG00000024900	Cpt1a	0.000208155	0.0503337	6.78645	10.364	1.52716
ENSMUSG00000022335	Zfat	5.03619e-05	0.0208867	8.15997	12.7105	1.55766
ENSMUSG00000074743	Thbd	0.000755354	0.0968878	7.36508	11.5114	1.56297
ENSMUSG00000000416	Cttnbp2	8.98994e-05	0.0328979	11.1461	17.5307	1.57282
ENSMUSG00000026773	Pfkfb3	0.0002225	0.0503337	37.8075	60.368	1.59672
ENSMUSG00000029674	Limk1	0.000136798	0.0436422	6.56032	10.5071	1.60161
ENSMUSG00000040896	Kcnd3	0.000404923	0.0706898	2.83	5.00881	1.7699
ENSMUSG00000088689	Scarna17	0.000158851	0.0443453	5.7624	10.4451	1.81263
ENSMUSG00000062727	Hist1h2bk	0.000163153	0.0443453	5.67511	10.348	1.8234
ENSMUSG00000064369	mt-Te	1.67314e-05	0.00905097	6.23299	11.3902	1.82741
ENSMUSG00000032238	Rora	0.000249629	0.0535498	12.0649	22.0782	1.82996
ENSMUSG00000077737	Snord72	0.000441982	0.0731748	2.88057	5.4625	1.89633
ENSMUSG00000073411	H2-D1	7.4217e-05	0.0290026	5.35049	10.1849	1.90355
ENSMUSG00000016458	Wt1	0.00062328	0.0881233	3.49995	6.79273	1.94081
ENSMUSG00000088252	Snord13	0.000163952	0.0443453	5.09105	9.89517	1.94364
ENSMUSG00000030103	Bhlhe40	1.28873e-05	0.00778813	7.84722	15.4631	1.97052
ENSMUSG00000030790	Adm	0.000366276	0.0690486	11.9661	25.3766	2.12072
ENSMUSG00000017754	Pltp	0.000218232	0.0503337	3.24325	7.06963	2.1798
ENSMUSG00000026208	Des	0.000152522	0.0443453	3.3506	7.39234	2.20627
ENSMUSG00000065232	Gm22973	1.20041e-05	0.00778813	5.13913	11.4424	2.22652
ENSMUSG00000065037	Rn7sk	0.000220207	0.0503337	2.80473	6.27541	2.23744
ENSMUSG00000080538	Gm25541	0.00019211	0.0494462	2.0179	4.77048	2.36408
ENSMUSG00000064945	Rny3	7.75431e-06	0.00567524	13.3787	31.7331	2.37192
ENSMUSG00000092274	Neat1	1.04167e-07	0.000162006	24.5457	60.19	2.45217
ENSMUSG00000064368	mt-Nd6	1.04025e-08	3.54713e-05	183.787	453.773	2.46901
ENSMUSG00000027199	Gatm	3.86928e-05	0.0171934	4.33952	10.9484	2.52294
ENSMUSG00000087700	Gm15283	0.000115488	0.0396656	2.47138	6.30171	2.54987
ENSMUSG00000022894	Adamts5	0.000681285	0.0922	2.87059	7.67456	2.67351
ENSMUSG00000020181	Nav3	4.37294e-05	0.0187614	1.89241	5.36476	2.83488
ENSMUSG00000107158	Gm42728	7.45927e-05	0.0290026	1.70777	5.12992	3.00387
ENSMUSG00000064343	mt-Tq	8.50774e-10	5.29266e-06	89.3827	284.744	3.18567
ENSMUSG00000069300	Hist1h2bj	1.63258e-07	0.000225696	2.58355	8.51494	3.29582
ENSMUSG00000065145	Vaultrc5	6.41362e-07	0.000797983	2.94521	12.5981	4.27748
ENSMUSG00000077323	Rnu11	8.70362e-08	0.000154701	3.72516	16.7738	4.50283
ENSMUSG00000030111	A2m	1.14037e-08	3.54713e-05	3.37032	15.8765	4.71068
ENSMUSG00000000938	Hoxa10	8.43514e-07	0.000807308	0.695398	4.66727	6.71166
ENSMUSG00000075602	Ly6a	7.30197e-07	0.000807308	1.13763	8.30797	7.30288
ENSMUSG00000032758	Kap	1.66553e-05	0.00905097	1.14789	11.4806	10.0015
ENSMUSG00000018259	Prl8a2	7.5572e-10	5.29266e-06	4.47833	56.0447	12.5147
ENSMUSG00000006488	Prl7a1	0.000194733	0.0494462	0.546272	13.8455	25.3455
ENSMUSG00000030218	Mgp	4.22552e-08	0.000105148	0.267946	8.22485	30.6959
ENSMUSG00000037482	Erv3	7.73552e-08	0.000154701	0.32298	12.5367	38.8157
