# Supplementary material for: Differential responses to maternal diabetes in embryo and visceral yolk sac
Source: Front Cell Dev Biol. 2023 Oct 19;11:1273641. doi: 10.3389/fcell.2023.1273641 (PMC10620973; doi:10.3389/fcell.2023.1273641)
Supplement: Supplementary file 6 [file Table5.XLSX]

## Sheet: Sheet1
This file contains the list of Embryo-expressed genes that have aPearson coefficient between |1 - 0.5| when calculated over the 33 embryos from diabetic pregnancies (dataset Pearson_D) and are also differeniatally expressed when embryos from diabetic and normal pregnancies are compared (dataset from Supplementary Table 2)
The list is sorted by MGI Symbol name in alphabetical order for easy identification of the large group of Histone genes
ensemblid	mgi_symbol	padj	FC	log2FC	Pearson_Corr
ENSMUSG00000020441	2310033P09Rik	0.0967176	1.144	0.194084	0.707424
ENSMUSG00000070282	3000002C10Rik	0.0220088	1.61003	0.687084	0.54796
ENSMUSG00000048106	4632415L05Rik	0.0316517	1.1604	0.214624	0.518116
ENSMUSG00000031969	Acad8	0.0295894	-1.14092	-0.190192	0.508817
ENSMUSG00000062908	Acadm	0.0541703	1.21728	0.283661	-0.629393
ENSMUSG00000020288	Ahsa2	0.0806434	-1.12258	-0.166815	0.560254
ENSMUSG00000034867	Ankrd27	0.0277649	-1.20299	-0.266621	0.537749
ENSMUSG00000014496	Ankrd28	0.0531786	-1.14596	-0.196558	-0.63881
ENSMUSG00000074238	Ap1ar	0.0051951	-1.19728	-0.259755	-0.571692
ENSMUSG00000024944	Arl2	0.0433317	1.23736	0.307259	0.51182
ENSMUSG00000003072	Atp5d	0.0888615	1.16028	0.214478	0.605141
ENSMUSG00000028416	Bag1	0.0166844	1.21477	0.280678	0.681923
ENSMUSG00000035021	Baz1a	0.0316517	1.23712	0.306983	0.57437
ENSMUSG00000022557	Bop1	0.00785344	1.24946	0.3213	0.60188
ENSMUSG00000003814	Calr	0.0706495	1.24515	0.316317	0.697437
ENSMUSG00000038416	Cdc16	0.097816	1.09836	0.135345	0.687181
ENSMUSG00000034951	Cog7	0.0476427	-1.19892	-0.261735	0.513337
ENSMUSG00000021235	Coq6	0.0888615	1.24827	0.319928	0.586418
ENSMUSG00000036712	Cyld	0.0103099	-1.23336	-0.302594	0.65389
ENSMUSG00000001467	Cyp51	3.01624e-05	-1.32141	-0.40208	0.591385
ENSMUSG00000007039	Ddah2	0.0152292	-1.23871	-0.308834	0.762172
ENSMUSG00000022210	Dhrs4	0.0705473	-1.24402	-0.315008	0.687979
ENSMUSG00000025155	Dus1l	0.0640814	1.23776	0.30773	0.545891
ENSMUSG00000062762	Ei24	0.0591724	-1.1554	-0.20839	0.537931
ENSMUSG00000029059	Fam213b	0.0205497	1.35835	0.441859	0.541351
ENSMUSG00000026193	Fn1	0.0706495	-1.1932	-0.254837	-0.555681
ENSMUSG00000070858	Gm1673	0.0193115	1.34833	0.431174	0.557852
ENSMUSG00000041035	Gm17018	0.0326361	1.17434	0.231852	0.553078
ENSMUSG00000064992	Gm22421	2.81417e-07	4.07947	2.02838	0.558469
ENSMUSG00000094229	Gm22969	7.41088e-11	4.38548	2.13273	0.505446
ENSMUSG00000094405	Gm23143	4.50041e-05	5.72715	2.51782	0.52647
ENSMUSG00000064472	Gm23407	6.23944e-07	3.48575	1.80147	0.576878
ENSMUSG00000095752	Gm24182	1.6482e-11	13.7426	3.78058	0.537841
ENSMUSG00000065368	Gm24414	1.84624e-07	6.83242	2.7724	0.523352
ENSMUSG00000065282	Gm24455	0.0275064	1.59635	0.674775	0.563888
ENSMUSG00000064464	Gm25078	1.43227e-10	4.49254	2.15213	0.54398
ENSMUSG00000095676	Gm25099	9.35856e-05	6.45091	2.6895	0.550841
ENSMUSG00000080538	Gm25541	2.44707e-13	5.46297	2.44969	0.554071
ENSMUSG00000077791	Gm25563	2.32696e-10	7.65297	2.93602	0.572258
ENSMUSG00000065226	Gm25791	2.61883e-07	3.48834	1.80254	0.507691
ENSMUSG00000064844	Gm26202	8.13669e-06	3.7078	1.89056	0.535681
ENSMUSG00000096931	Gm26656	1.20785e-07	6.95241	2.79751	0.518613
ENSMUSG00000027610	Gss	0.086711	1.23783	0.307809	0.566852
ENSMUSG00000002658	Gtf2f1	0.0391867	1.2154	0.281435	0.626356
ENSMUSG00000041126	H2afv	0.0475212	-1.17389	-0.231292	0.501961
ENSMUSG00000052565	Hist1h1d	1.67049e-06	2.76485	1.4672	0.588912
ENSMUSG00000075031	Hist1h2bb	2.01996e-06	3.69338	1.88494	0.541808
ENSMUSG00000062727	Hist1h2bk	1.14093e-06	2.08773	1.06193	0.523751
ENSMUSG00000095217	Hist1h2bn	0.000201939	2.57579	1.36502	0.570648
ENSMUSG00000069265	Hist1h3a	0.0879833	1.51784	0.602018	0.55761
ENSMUSG00000099583	Hist1h3d	0.000211937	2.467	1.30276	0.540108
ENSMUSG00000069273	Hist1h3e	1.60081e-05	2.88973	1.53093	0.646648
ENSMUSG00000069266	Hist1h4b	0.000672652	2.29807	1.20042	0.581023
ENSMUSG00000061482	Hist1h4d	2.62471e-05	2.72967	1.44873	0.649983
ENSMUSG00000069274	Hist1h4f	0.000284346	3.19202	1.67447	0.500416
ENSMUSG00000060639	Hist1h4i	0.00383479	1.42643	0.512411	0.651614
ENSMUSG00000074403	Hist2h3b	0.00176479	2.23261	1.15873	0.566715
ENSMUSG00000091405	Hist2h4	7.02748e-07	3.80778	1.92895	0.650261
ENSMUSG00000096010	Hist4h4	1.77959e-07	2.87671	1.52442	0.516842
ENSMUSG00000028759	Hp1bp3	0.0182994	-1.18555	-0.245551	0.557514
ENSMUSG00000030034	Ino80b	0.00992203	1.3695	0.453653	0.509894
ENSMUSG00000027425	Kat14	0.0730178	1.18624	0.246401	0.504255
ENSMUSG00000000600	Krit1	0.0699642	-1.15053	-0.202301	-0.531101
ENSMUSG00000026623	Lpgat1	0.0803035	1.14649	0.197227	-0.602074
ENSMUSG00000020863	Luc7l3	0.000255869	1.25757	0.330638	0.5201
ENSMUSG00000047238	Mageh1	0.00681423	-1.24923	-0.321038	0.605191
ENSMUSG00000040520	Manea	0.0522373	-1.17589	-0.233757	-0.523899
ENSMUSG00000041020	Map7d2	0.0705473	1.23679	0.3066	0.518908
ENSMUSG00000053907	Mat2a	0.000783316	1.16998	0.226485	-0.593148
ENSMUSG00000031835	Mbtps1	0.0861377	-1.0868	-0.12009	-0.680586
ENSMUSG00000005813	Metap1	0.0471134	-1.13845	-0.187076	0.560884
ENSMUSG00000002274	Metrn	0.0161092	1.28485	0.361604	0.515016
ENSMUSG00000024181	Mrpl28	0.0447045	1.16588	0.221414	0.579787
ENSMUSG00000064368	mt-Nd6	0.0266924	1.5796	0.659555	0.624102
ENSMUSG00000064344	mt-Tm	0.00233638	1.55736	0.639102	0.508424
ENSMUSG00000064168	NA	0.00132298	2.13158	1.09192	0.522111
ENSMUSG00000096807	NA	3.55621e-05	2.40192	1.26419	0.585308
ENSMUSG00000008690	Ncaph2	0.0160906	1.16509	0.220444	0.5051
ENSMUSG00000033099	Nol12	1.60081e-05	1.36441	0.448281	0.507966
ENSMUSG00000040998	Npnt	0.0578671	1.30294	0.381767	0.662228
ENSMUSG00000050312	Nsun3	0.00307261	-1.37963	-0.464282	-0.51946
ENSMUSG00000011179	Odc1	0.00545891	1.23814	0.308179	0.613699
ENSMUSG00000020456	Ogdh	0.0775203	1.15925	0.213191	0.643984
ENSMUSG00000027257	Pacsin3	0.0763287	-1.25472	-0.327363	0.52373
ENSMUSG00000038845	Phb	0.019896	1.19749	0.260013	0.681144
ENSMUSG00000042632	Pla2g6	0.075375	1.23443	0.303844	0.536522
ENSMUSG00000021816	Ppp3cb	0.0407583	-1.11151	-0.152516	-0.584336
ENSMUSG00000060098	Prmt7	0.0578671	1.16786	0.223868	0.574097
ENSMUSG00000028771	Ptpn12	0.0413692	-1.13005	-0.176382	-0.610833
ENSMUSG00000015087	Rabl6	0.087715	1.14637	0.197068	0.622434
ENSMUSG00000049907	Rasl11b	0.0552473	-1.30181	-0.380514	0.745415
ENSMUSG00000040649	Rimklb	0.00355014	-1.19434	-0.256213	-0.510457
ENSMUSG00000022221	Ripk3	0.0983796	1.28679	0.363782	0.616906
ENSMUSG00000049878	Rlf	0.0289993	1.17145	0.228295	-0.632069
ENSMUSG00000088088	Rmrp	1.43227e-10	4.44485	2.16753	0.556338
ENSMUSG00000065037	Rn7sk	1.59875e-10	4.17765	2.06269	0.548073
ENSMUSG00000077323	Rnu11	1.3202e-11	7.76118	2.95628	0.53822
ENSMUSG00000065176	Rnu12	9.15262e-10	5.13269	2.35971	0.572068
ENSMUSG00000064945	Rny3	1.00267e-13	6.54865	2.7112	0.540862
ENSMUSG00000084416	Rpl10a-ps1	0.0107192	1.55345	0.635479	0.525212
ENSMUSG00000040188	Scamp2	0.0810042	1.12569	0.170807	-0.520453
ENSMUSG00000088689	Scarna17	4.90927e-07	3.20602	1.68079	0.679379
ENSMUSG00000088185	Scarna2	0.000934253	3.87261	1.9533	0.610011
ENSMUSG00000077506	Scarna9	4.83292e-06	3.12928	1.64583	0.614456
ENSMUSG00000020097	Sgpl1	0.0275606	-1.14032	-0.189443	-0.505149
ENSMUSG00000031105	Slc25a14	0.0413692	-1.20179	-0.26519	0.601702
ENSMUSG00000038602	Slc35f1	0.0840207	-1.24959	-0.321459	0.527107
ENSMUSG00000064899	Snord118	7.55977e-06	4.14325	2.05076	0.550028
ENSMUSG00000105167	Snord43	2.39584e-09	4.72249	2.23955	0.710349
ENSMUSG00000065734	Snord49a	0.00117814	3.04342	1.60569	0.514161
ENSMUSG00000064823	Snord82	0.000247717	4.52329	2.17737	0.528713
ENSMUSG00000077734	Snord83b	1.10375e-05	3.60988	1.85195	0.531987
ENSMUSG00000077704	Snord89	0.0528689	1.789	0.839156	-0.528119
ENSMUSG00000022351	Sqle	2.05321e-05	-1.24368	-0.314618	0.567736
ENSMUSG00000006050	Sra1	0.00391659	1.18925	0.250053	0.635494
ENSMUSG00000037013	Ss18	0.0381466	-1.2731	-0.348343	0.600604
ENSMUSG00000026966	Ssna1	0.0798749	1.22037	0.287321	0.620758
ENSMUSG00000026277	Stk25	0.044255	1.24556	0.316799	0.500944
ENSMUSG00000068923	Syt11	0.0149711	-1.19504	-0.25706	0.539805
ENSMUSG00000013701	Timm23	0.00846047	1.64034	0.713993	0.608827
ENSMUSG00000048007	Timm8a1	0.0889098	1.37013	0.454309	0.590198
ENSMUSG00000055296	Tmem245	1.3202e-11	3.58358	1.8414	0.55011
ENSMUSG00000028822	Tmem50a	0.0289292	-1.16429	-0.219456	0.537991
ENSMUSG00000009470	Tnpo1	0.0464546	-1.14211	-0.1917	-0.685731
ENSMUSG00000028464	Tpm2	0.024015	1.24361	0.314529	0.591697
ENSMUSG00000010054	Tusc2	0.0267401	-1.15969	-0.213734	0.529566
ENSMUSG00000009741	Ubp1	0.0506043	-1.13672	-0.184871	0.516493
ENSMUSG00000020634	Ubxn2a	0.07912	1.31513	0.395211	-0.509465
ENSMUSG00000029512	Ulk1	0.0257467	-1.32151	-0.402191	0.537254
ENSMUSG00000020163	Uqcr11	0.0753284	1.25773	0.330827	0.64326
ENSMUSG00000000804	Usp32	0.0376288	-1.13259	-0.179622	-0.543918
ENSMUSG00000065145	Vaultrc5	2.49414e-10	5.81543	2.53988	0.61236
ENSMUSG00000102976	Zc3h11a	0.0662436	1.50068	0.585613	-0.561548
ENSMUSG00000028772	Zcchc17	0.0755631	1.14927	0.200721	0.610236
ENSMUSG00000039470	Zdhhc2	0.00737675	-1.20983	-0.274806	-0.539208
ENSMUSG00000000552	Zfp385a	0.0644695	1.34627	0.428969	0.55142
